# Supplementary material for: ChemDIS: a chemical–disease inference system based on chemical–protein interactions
Source: J Cheminform. 2015 Jun 15;7:25. doi: 10.1186/s13321-015-0077-3 (PMC4466364; doi:10.1186/s13321-015-0077-3)
Supplement: Additional file 1: Table S1. — Analysis results for maleic acid. [file 13321_2015_77_MOESM1_ESM.xls]

## Sheet: CID000444266
Ensembl ID	Gene Symbol	Description	Entriz ID	Score
ENSP00000340736	GYG1	glycogenin 1	2992	370
ENSP00000272190	REN	renin	5972	182
ENSP00000263923	KDR	kinase insert domain receptor (a type III receptor tyrosine kinase)	3791	800
ENSP00000216117	HMOX1	heme oxygenase (decycling) 1	3162	800
ENSP00000261267	LYZ	lysozyme	4069	159
ENSP00000338673	CDK10	cyclin-dependent kinase 10	8558	153
ENSP00000304127	KCNG3	potassium voltage-gated channel, subfamily G, member 3	170850	526
ENSP00000285397	AK9	adenylate kinase 9	221264	159
ENSP00000290866	ACE	angiotensin I converting enzyme	1636	233
ENSP00000298545	AK8	adenylate kinase 8	158067	159
ENSP00000295453	ALPPL2	alkaline phosphatase, placental-like 2	251	330
ENSP00000295897	ALB	albumin	213	257
ENSP00000328973	TSPO	translocator protein (18kDa)	706	266
ENSP00000316244	HTR1A	5-hydroxytryptamine (serotonin) receptor 1A, G protein-coupled	3350	181
ENSP00000310447	GLS2	glutaminase 2 (liver, mitochondrial)	27165	471
ENSP00000312129	KCNG4	potassium voltage-gated channel, subfamily G, member 4	93107	526
ENSP00000327323	THNSL2	threonine synthase-like 2 (S. cerevisiae)	55258	186
ENSP00000317379	GLS	glutaminase	2744	468
ENSP00000325002	COPG1	coatomer protein complex, subunit gamma 1	22820	200
ENSP00000381654	HMGCLL1	3-hydroxymethyl-3-methylglutaryl-CoA lyase-like 1	54511	175
ENSP00000363614	HMGCL	3-hydroxymethyl-3-methylglutaryl-CoA lyase	3155	175
ENSP00000346921	AK2	adenylate kinase 2	204	159
ENSP00000344193	RNASE1	ribonuclease, RNase A family, 1 (pancreatic)	6035	165
ENSP00000346577	AK5	adenylate kinase 5	26289	159
ENSP00000362249	AK1	adenylate kinase 1	203	159
ENSP00000360806	KCNB1	potassium voltage-gated channel, Shab-related subfamily, member 1	3745	521
ENSP00000360939	CMPK1	cytidine monophosphate (UMP-CMP) kinase 1, cytosolic	51727	159
ENSP00000375881	ALPP	alkaline phosphatase, placental	250	330
ENSP00000367959	HTR2A	5-hydroxytryptamine (serotonin) receptor 2A, G protein-coupled	3356	150
ENSP00000363965	ALPL	alkaline phosphatase, liver/bone/kidney	249	330
ENSP00000365534	THNSL1	threonine synthase-like 1 (S. cerevisiae)	79896	186
ENSP00000371230	AK3	adenylate kinase 3	50808	159
ENSP00000371514	KCNV2	potassium channel, subfamily V, member 2	169522	523
ENSP00000383977	TEK	TEK tyrosine kinase, endothelial	7010	800
ENSP00000384442	CDK11A	cyclin-dependent kinase 11A	728642	153
ENSP00000384442	CDK11B	cyclin-dependent kinase 11B	984	153

## Sheet: GO
ID	Description	GeneRatio	BgRatio	pvalue	p.adjust	qvalue	geneID	Count	Type
GO:0016776	phosphotransferase activity, phosphate group as acceptor	7/36	39/18207	9.34144e-13	3.08267e-11	4.91654e-12	AK8/AK1/AK2/AK9/AK5/AK3/CMPK1	7	MF
GO:0019205	nucleobase-containing compound kinase activity	7/36	47/18207	3.77721e-12	6.23239e-11	9.94002e-12	AK8/AK1/AK2/AK9/AK5/AK3/CMPK1	7	MF
GO:0016301	kinase activity	12/36	753/18207	1.15077e-08	1.26585e-07	2.0189e-08	AK8/AK1/AK2/AK9/AK5/KDR/AK3/CMPK1/TEK/CDK11A/CDK10/CDK11B	12	MF
GO:0016772	transferase activity, transferring phosphorus-containing groups	12/36	897/18207	7.94653e-08	6.55589e-07	1.0456e-07	AK8/AK1/AK2/AK9/AK5/KDR/AK3/CMPK1/TEK/CDK11A/CDK10/CDK11B	12	MF
GO:0003824	catalytic activity	26/36	5328/18207	1.21116e-07	7.99365e-07	1.2749e-07	AK8/ACE/AK1/AK2/AK9/ALPL/ALPP/ALPPL2/AK5/GLS2/GLS/GYG1/HMGCL/HMOX1/KDR/LYZ/AK3/CMPK1/HMGCLL1/THNSL2/REN/RNASE1/TEK/CDK11A/CDK10/CDK11B	26	MF
GO:0043168	anion binding	16/36	2544/18207	9.10983e-06	4.85406e-05	7.74171e-06	AK8/ACE/AK1/AK2/ALB/AK9/AK5/HMGCL/KDR/AK3/CMPK1/THNSL2/TEK/CDK11A/CDK10/CDK11B	16	MF
GO:0036094	small molecule binding	16/36	2568/18207	1.02965e-05	4.85406e-05	7.74171e-06	AK8/AK1/AK2/ALB/AK9/AK5/HMGCL/KDR/AK3/CMPK1/THNSL2/TEK/TSPO/CDK11A/CDK10/CDK11B	16	MF
GO:0005524	ATP binding	12/36	1466/18207	1.4319e-05	5.83981e-05	9.31389e-06	AK8/AK1/AK2/AK9/AK5/KDR/AK3/CMPK1/TEK/CDK11A/CDK10/CDK11B	12	MF
GO:0016740	transferase activity	13/36	1754/18207	1.62676e-05	5.83981e-05	9.31389e-06	AK8/AK1/AK2/AK9/AK5/GYG1/KDR/AK3/CMPK1/TEK/CDK11A/CDK10/CDK11B	13	MF
GO:0032559	adenyl ribonucleotide binding	12/36	1497/18207	1.76964e-05	5.83981e-05	9.31389e-06	AK8/AK1/AK2/AK9/AK5/KDR/AK3/CMPK1/TEK/CDK11A/CDK10/CDK11B	12	MF
GO:0030554	adenyl nucleotide binding	12/36	1514/18207	1.98312e-05	5.94937e-05	9.48863e-06	AK8/AK1/AK2/AK9/AK5/KDR/AK3/CMPK1/TEK/CDK11A/CDK10/CDK11B	12	MF
GO:0035639	purine ribonucleoside triphosphate binding	12/36	1799/18207	0.000108953	0.000237824	3.79304e-05	AK8/AK1/AK2/AK9/AK5/KDR/AK3/CMPK1/TEK/CDK11A/CDK10/CDK11B	12	MF
GO:0043167	ion binding	23/36	5931/18207	0.000113354	0.000237824	3.79304e-05	AK8/ACE/AK1/AK2/ALB/AK9/ALPL/ALPP/ALPPL2/AK5/GYG1/HMGCL/HMOX1/HTR2A/KDR/AK3/CMPK1/HMGCLL1/THNSL2/TEK/CDK11A/CDK10/CDK11B	23	MF
GO:0032550	purine ribonucleoside binding	12/36	1807/18207	0.000113725	0.000237824	3.79304e-05	AK8/AK1/AK2/AK9/AK5/KDR/AK3/CMPK1/TEK/CDK11A/CDK10/CDK11B	12	MF
GO:0001883	purine nucleoside binding	12/36	1810/18207	0.000115561	0.000237824	3.79304e-05	AK8/AK1/AK2/AK9/AK5/KDR/AK3/CMPK1/TEK/CDK11A/CDK10/CDK11B	12	MF
GO:0032549	ribonucleoside binding	12/36	1811/18207	0.000116179	0.000237824	3.79304e-05	AK8/AK1/AK2/AK9/AK5/KDR/AK3/CMPK1/TEK/CDK11A/CDK10/CDK11B	12	MF
GO:0001882	nucleoside binding	12/36	1821/18207	0.000122515	0.000237824	3.79304e-05	AK8/AK1/AK2/AK9/AK5/KDR/AK3/CMPK1/TEK/CDK11A/CDK10/CDK11B	12	MF
GO:0032555	purine ribonucleotide binding	12/36	1837/18207	0.000133277	0.000243996	3.89148e-05	AK8/AK1/AK2/AK9/AK5/KDR/AK3/CMPK1/TEK/CDK11A/CDK10/CDK11B	12	MF
GO:0032553	ribonucleotide binding	12/36	1853/18207	0.00014485	0.000243996	3.89148e-05	AK8/AK1/AK2/AK9/AK5/KDR/AK3/CMPK1/TEK/CDK11A/CDK10/CDK11B	12	MF
GO:0017076	purine nucleotide binding	12/36	1857/18207	0.000147876	0.000243996	3.89148e-05	AK8/AK1/AK2/AK9/AK5/KDR/AK3/CMPK1/TEK/CDK11A/CDK10/CDK11B	12	MF
GO:0097367	carbohydrate derivative binding	12/36	2154/18207	0.000594168	0.000933693	0.000148914	AK8/AK1/AK2/AK9/AK5/KDR/AK3/CMPK1/TEK/CDK11A/CDK10/CDK11B	12	MF
GO:0005488	binding	33/36	12393/18207	0.000857204	0.00128581	0.000205073	AK8/ACE/KCNG3/AK1/AK2/ALB/AK9/COPG1/ALPL/ALPP/ALPPL2/AK5/GLS2/GLS/GYG1/HMGCL/HMOX1/HTR1A/HTR2A/KCNB1/KDR/LYZ/AK3/CMPK1/HMGCLL1/THNSL2/REN/RNASE1/TEK/TSPO/CDK11A/CDK10/CDK11B	33	MF
GO:0000166	nucleotide binding	12/36	2301/18207	0.0010795	0.00149008	0.000237653	AK8/AK1/AK2/AK9/AK5/KDR/AK3/CMPK1/TEK/CDK11A/CDK10/CDK11B	12	MF
GO:1901265	nucleoside phosphate binding	12/36	2302/18207	0.0010837	0.00149008	0.000237653	AK8/AK1/AK2/AK9/AK5/KDR/AK3/CMPK1/TEK/CDK11A/CDK10/CDK11B	12	MF
GO:0003674	molecular_function	36/36	15573/18207	0.00358323	0.00472986	0.000754364	AK8/ACE/KCNV2/KCNG3/AK1/AK2/ALB/AK9/COPG1/ALPL/ALPP/ALPPL2/AK5/GLS2/GLS/GYG1/HMGCL/HMOX1/HTR1A/HTR2A/KCNB1/KDR/LYZ/AK3/CMPK1/HMGCLL1/THNSL2/REN/RNASE1/TEK/TSPO/CDK11A/THNSL1/CDK10/KCNG4/CDK11B	36	MF
GO:0016787	hydrolase activity	11/36	2342/18207	0.00430573	0.00546496	0.000871605	ACE/AK9/ALPL/ALPP/ALPPL2/GLS2/GLS/HMOX1/LYZ/REN/RNASE1	11	MF
GO:0097159	organic cyclic compound binding	18/36	5773/18207	0.0168261	0.0205653	0.00327995	AK8/AK1/AK2/ALB/AK9/AK5/HMOX1/HTR2A/KDR/AK3/CMPK1/THNSL2/RNASE1/TEK/TSPO/CDK11A/CDK10/CDK11B	18	MF
GO:1901363	heterocyclic compound binding	17/36	5698/18207	0.0327921	0.0386478	0.00616393	AK8/AK1/AK2/ALB/AK9/AK5/HMOX1/HTR2A/KDR/AK3/CMPK1/THNSL2/RNASE1/TEK/CDK11A/CDK10/CDK11B	17	MF
ID	Description	GeneRatio	BgRatio	pvalue	p.adjust	qvalue	geneID	Count	Type
GO:0005887	integral component of plasma membrane	8/35	1265/18207	0.00230699	0.0268478	0.0151644	KCNV2/KCNG3/HTR1A/HTR2A/KCNB1/KDR/TEK/KCNG4	8	CC
GO:0031988	membrane-bounded vesicle	11/35	2295/18207	0.00287404	0.0268478	0.0151644	ACE/AK1/AK2/ALB/COPG1/ALPL/HTR2A/KDR/LYZ/CMPK1/TSPO	11	CC
GO:0031226	intrinsic component of plasma membrane	8/35	1317/18207	0.00296782	0.0268478	0.0151644	KCNV2/KCNG3/HTR1A/HTR2A/KCNB1/KDR/TEK/KCNG4	8	CC
GO:0044429	mitochondrial part	6/35	794/18207	0.00370874	0.0268478	0.0151644	AK2/GLS2/GLS/HMGCL/AK3/TSPO	6	CC
GO:0031982	vesicle	11/35	2378/18207	0.00380742	0.0268478	0.0151644	ACE/AK1/AK2/ALB/COPG1/ALPL/HTR2A/KDR/LYZ/CMPK1/TSPO	11	CC
GO:0005576	extracellular region	14/35	3566/18207	0.00428345	0.0268478	0.0151644	ACE/AK1/AK2/ALB/ALPL/HMOX1/KDR/LYZ/CMPK1/THNSL2/REN/RNASE1/TEK/TSPO	14	CC
GO:0005615	extracellular space	7/35	1136/18207	0.00520452	0.0268478	0.0151644	ACE/ALB/ALPL/HMOX1/LYZ/THNSL2/REN	7	CC
GO:0044459	plasma membrane part	10/35	2117/18207	0.0052386	0.0268478	0.0151644	ACE/KCNV2/KCNG3/HMOX1/HTR1A/HTR2A/KCNB1/KDR/TEK/KCNG4	10	CC
GO:0005829	cytosol	11/35	2605/18207	0.00767659	0.0289759	0.0163664	AK8/AK1/AK2/COPG1/AK5/GLS/GYG1/HMOX1/HTR2A/CMPK1/HMGCLL1	11	CC
GO:0043230	extracellular organelle	8/35	1567/18207	0.00848076	0.0289759	0.0163664	ACE/AK1/AK2/ALB/ALPL/LYZ/CMPK1/TSPO	8	CC
GO:0065010	extracellular membrane-bounded organelle	8/35	1567/18207	0.00848076	0.0289759	0.0163664	ACE/AK1/AK2/ALB/ALPL/LYZ/CMPK1/TSPO	8	CC
GO:0070062	extracellular vesicular exosome	8/35	1567/18207	0.00848076	0.0289759	0.0163664	ACE/AK1/AK2/ALB/ALPL/LYZ/CMPK1/TSPO	8	CC
GO:0044421	extracellular region part	11/35	2692/18207	0.00980763	0.0309318	0.0174711	ACE/AK1/AK2/ALB/ALPL/HMOX1/LYZ/CMPK1/THNSL2/REN/TSPO	11	CC
GO:0005886	plasma membrane	15/35	4506/18207	0.0142985	0.041874	0.0236516	ACE/KCNV2/KCNG3/AK1/ALPL/ALPP/ALPPL2/HMOX1/HTR1A/HTR2A/KCNB1/KDR/REN/TEK/KCNG4	15	CC
GO:0071944	cell periphery	15/35	4601/18207	0.0173016	0.0472909	0.0267112	ACE/KCNV2/KCNG3/AK1/ALPL/ALPP/ALPPL2/HMOX1/HTR1A/HTR2A/KCNB1/KDR/REN/TEK/KCNG4	15	CC
ID	Description	GeneRatio	BgRatio	pvalue	p.adjust	qvalue	geneID	Count	Type
GO:0046939	nucleotide phosphorylation	6/36	21/18207	2.04693e-12	2.94758e-10	1.22816e-10	AK8/AK1/AK2/AK9/AK5/CMPK1	6	BP
GO:0009132	nucleoside diphosphate metabolic process	6/36	24/18207	5.0557e-12	3.6401e-10	1.51671e-10	AK8/AK1/AK2/AK9/AK5/CMPK1	6	BP
GO:0044711	single-organism biosynthetic process	14/36	1389/18207	1.62517e-07	7.80083e-06	3.25035e-06	AK8/AK1/AK2/AK9/AK5/GLS2/GLS/GYG1/HMGCL/HTR2A/CMPK1/HMGCLL1/THNSL2/TSPO	14	BP
GO:0051259	protein oligomerization	8/36	377/18207	5.71865e-07	2.05871e-05	8.57797e-06	KCNV2/KCNG3/GLS/HMGCL/HMOX1/KCNB1/TEK/KCNG4	8	BP
GO:1901564	organonitrogen compound metabolic process	15/36	1951/18207	1.66227e-06	4.78734e-05	1.99472e-05	ACE/AK1/AK2/AK9/AK5/GLS2/GLS/HMGCL/HMOX1/HTR1A/AK3/CMPK1/THNSL2/REN/TSPO	15	BP
GO:0009161	ribonucleoside monophosphate metabolic process	6/36	221/18207	4.29375e-06	0.00010305	4.29375e-05	AK1/AK2/AK9/AK5/AK3/CMPK1	6	BP
GO:0009123	nucleoside monophosphate metabolic process	6/36	232/18207	5.67612e-06	0.000104722	4.36342e-05	AK1/AK2/AK9/AK5/AK3/CMPK1	6	BP
GO:0051260	protein homooligomerization	6/36	233/18207	5.81789e-06	0.000104722	4.36342e-05	KCNV2/KCNG3/GLS/HMOX1/KCNB1/KCNG4	6	BP
GO:0044710	single-organism metabolic process	22/36	4775/18207	1.08485e-05	0.000160714	6.69644e-05	AK8/ACE/AK1/AK2/ALB/AK9/AK5/GLS2/GLS/GYG1/HMGCL/HMOX1/HTR2A/KCNB1/KDR/AK3/CMPK1/HMGCLL1/THNSL2/REN/TEK/TSPO	22	BP
GO:0006793	phosphorus metabolic process	17/36	2912/18207	1.11607e-05	0.000160714	6.69644e-05	AK8/AK1/AK2/AK9/ALPP/ALPPL2/AK5/HMGCL/HTR2A/KDR/AK3/CMPK1/THNSL2/REN/TEK/CDK11A/CDK11B	17	BP
GO:0008015	blood circulation	6/36	277/18207	1.55913e-05	0.000204105	8.50436e-05	ACE/HMOX1/HTR1A/HTR2A/REN/TEK	6	BP
GO:0009165	nucleotide biosynthetic process	6/36	290/18207	2.02042e-05	0.000229736	9.57235e-05	AK8/AK1/AK2/AK9/AK5/CMPK1	6	BP
GO:1901293	nucleoside phosphate biosynthetic process	6/36	293/18207	2.14112e-05	0.000229736	9.57235e-05	AK8/AK1/AK2/AK9/AK5/CMPK1	6	BP
GO:0016310	phosphorylation	12/36	1532/18207	2.23355e-05	0.000229736	9.57235e-05	AK8/AK1/AK2/AK9/AK5/HTR2A/KDR/CMPK1/REN/TEK/CDK11A/CDK11B	12	BP
GO:0044281	small molecule metabolic process	16/36	2824/18207	3.49235e-05	0.000335266	0.000139694	AK8/AK1/AK2/ALB/AK9/AK5/GLS2/GLS/GYG1/HMGCL/HMOX1/KCNB1/AK3/CMPK1/HMGCLL1/THNSL2	16	BP
GO:0006796	phosphate-containing compound metabolic process	16/36	2866/18207	4.20914e-05	0.000378823	0.000157843	AK8/AK1/AK2/AK9/ALPP/ALPPL2/AK5/HTR2A/KDR/AK3/CMPK1/THNSL2/REN/TEK/CDK11A/CDK11B	16	BP
GO:0007268	synaptic transmission	8/36	691/18207	4.86975e-05	0.000412496	0.000171873	KCNV2/KCNG3/GLS2/GLS/HTR2A/KCNB1/TSPO/KCNG4	8	BP
GO:0090407	organophosphate biosynthetic process	7/36	537/18207	7.41072e-05	0.000592857	0.000247024	AK8/AK1/AK2/AK9/AK5/HTR2A/CMPK1	7	BP
GO:0003013	circulatory system process	6/36	376/18207	8.59574e-05	0.000651467	0.000271444	ACE/HMOX1/HTR1A/HTR2A/REN/TEK	6	BP
GO:0007267	cell-cell signaling	9/36	1018/18207	0.000123236	0.000867355	0.000361398	KCNV2/KCNG3/GLS2/GLS/HTR2A/KCNB1/TEK/TSPO/KCNG4	9	BP
GO:0007610	behavior	7/36	585/18207	0.000126489	0.000867355	0.000361398	ALB/GLS/HTR1A/HTR2A/KDR/REN/TSPO	7	BP
GO:0044237	cellular metabolic process	29/36	9100/18207	0.000152919	0.00100093	0.000417053	AK8/ACE/AK1/AK2/ALB/AK9/ALPP/ALPPL2/AK5/GLS2/GLS/GYG1/HMGCL/HMOX1/HTR1A/HTR2A/KCNB1/KDR/LYZ/AK3/CMPK1/HMGCLL1/THNSL2/REN/RNASE1/TEK/TSPO/CDK11A/CDK11B	29	BP
GO:0009987	cellular process	35/36	13315/18207	0.00018044	0.00112971	0.000470714	AK8/ACE/KCNV2/KCNG3/AK1/AK2/ALB/AK9/COPG1/ALPL/ALPP/ALPPL2/AK5/GLS2/GLS/GYG1/HMGCL/HMOX1/HTR1A/HTR2A/KCNB1/KDR/LYZ/AK3/CMPK1/HMGCLL1/THNSL2/REN/RNASE1/TEK/TSPO/CDK11A/CDK10/KCNG4/CDK11B	35	BP
GO:0070271	protein complex biogenesis	8/36	844/18207	0.000196146	0.00117687	0.000490364	KCNV2/KCNG3/GLS/HMGCL/HMOX1/KCNB1/TEK/KCNG4	8	BP
GO:0046903	secretion	8/36	878/18207	0.000256817	0.00147927	0.000616361	ACE/ALB/GLS2/GLS/HMOX1/HTR1A/HTR2A/KCNB1	8	BP
GO:1901566	organonitrogen compound biosynthetic process	7/36	669/18207	0.000288569	0.00159823	0.000665928	AK2/AK9/AK5/GLS2/GLS/CMPK1/TSPO	7	BP
GO:0009141	nucleoside triphosphate metabolic process	7/36	674/18207	0.000301932	0.0016103	0.00067096	AK8/AK1/AK2/AK9/AK5/AK3/CMPK1	7	BP
GO:0065008	regulation of biological quality	14/36	2846/18207	0.000627314	0.00322618	0.00134424	ACE/ALB/GLS2/GLS/HMOX1/HTR1A/HTR2A/KCNB1/KDR/LYZ/AK3/REN/TEK/TSPO	14	BP
GO:0032940	secretion by cell	7/36	770/18207	0.000671825	0.00323564	0.00134818	ALB/GLS2/GLS/HMOX1/HTR1A/HTR2A/KCNB1	7	BP
GO:0006461	protein complex assembly	8/36	1014/18207	0.000674092	0.00323564	0.00134818	KCNV2/KCNG3/GLS/HMGCL/HMOX1/KCNB1/TEK/KCNG4	8	BP
GO:0008150	biological_process	36/36	15034/18207	0.00100676	0.00467656	0.00194857	AK8/ACE/KCNV2/KCNG3/AK1/AK2/ALB/AK9/COPG1/ALPL/ALPP/ALPPL2/AK5/GLS2/GLS/GYG1/HMGCL/HMOX1/HTR1A/HTR2A/KCNB1/KDR/LYZ/AK3/CMPK1/HMGCLL1/THNSL2/REN/RNASE1/TEK/TSPO/CDK11A/THNSL1/CDK10/KCNG4/CDK11B	36	BP
GO:0033993	response to lipid	6/36	615/18207	0.00118939	0.00535223	0.0022301	ALPL/HMGCL/HMOX1/REN/TEK/TSPO	6	BP
GO:0014070	response to organic cyclic compound	6/36	643/18207	0.00149434	0.00638097	0.00265874	ALPL/HMOX1/HTR2A/REN/TEK/TSPO	6	BP
GO:0008152	metabolic process	29/36	10103/18207	0.00150662	0.00638097	0.00265874	AK8/ACE/AK1/AK2/ALB/AK9/ALPP/ALPPL2/AK5/GLS2/GLS/GYG1/HMGCL/HMOX1/HTR1A/HTR2A/KCNB1/KDR/LYZ/AK3/CMPK1/HMGCLL1/THNSL2/REN/RNASE1/TEK/TSPO/CDK11A/CDK11B	29	BP
GO:0044699	single-organism process	32/36	12011/18207	0.00166007	0.00663951	0.00276646	AK8/ACE/KCNV2/KCNG3/AK1/AK2/ALB/AK9/COPG1/ALPL/AK5/GLS2/GLS/GYG1/HMGCL/HMOX1/HTR1A/HTR2A/KCNB1/KDR/LYZ/AK3/CMPK1/HMGCLL1/THNSL2/REN/TEK/TSPO/CDK11A/CDK10/KCNG4/CDK11B	32	BP
GO:0065003	macromolecular complex assembly	8/36	1169/18207	0.00169604	0.00663951	0.00276646	KCNV2/KCNG3/GLS/HMGCL/HMOX1/KCNB1/TEK/KCNG4	8	BP
GO:0044763	single-organism cellular process	30/36	10756/18207	0.00170598	0.00663951	0.00276646	AK8/ACE/KCNV2/KCNG3/AK1/AK2/ALB/AK9/COPG1/AK5/GLS2/GLS/GYG1/HMGCL/HMOX1/HTR1A/HTR2A/KCNB1/KDR/AK3/CMPK1/HMGCLL1/THNSL2/REN/TEK/TSPO/CDK11A/CDK10/KCNG4/CDK11B	30	BP
GO:0009605	response to external stimulus	10/36	1847/18207	0.0024196	0.00916901	0.00382042	ALB/ALPL/HMGCL/HMOX1/HTR2A/KDR/LYZ/REN/TEK/TSPO	10	BP
GO:0009725	response to hormone	6/36	727/18207	0.00277643	0.0102022	0.00425094	AK2/ALPL/HMOX1/REN/TEK/TSPO	6	BP
GO:0008284	positive regulation of cell proliferation	6/36	730/18207	0.00283396	0.0102022	0.00425094	HMOX1/HTR1A/HTR2A/KDR/TEK/TSPO	6	BP
GO:0009119	ribonucleoside metabolic process	6/36	742/18207	0.00307313	0.0107934	0.00449726	AK1/AK2/AK9/AK5/AK3/CMPK1	6	BP
GO:0071822	protein complex subunit organization	8/36	1333/18207	0.00385331	0.0132114	0.00550473	KCNV2/KCNG3/GLS/HMGCL/HMOX1/KCNB1/TEK/KCNG4	8	BP
GO:0009117	nucleotide metabolic process	7/36	1059/18207	0.00417412	0.013779	0.00574126	AK8/AK1/AK2/AK9/AK5/AK3/CMPK1	7	BP
GO:0009116	nucleoside metabolic process	6/36	793/18207	0.00426304	0.013779	0.00574126	AK1/AK2/AK9/AK5/AK3/CMPK1	6	BP
GO:0006753	nucleoside phosphate metabolic process	7/36	1065/18207	0.00430594	0.013779	0.00574126	AK8/AK1/AK2/AK9/AK5/AK3/CMPK1	7	BP
GO:0008283	cell proliferation	9/36	1687/18207	0.00462241	0.0144702	0.00602923	ACE/HMOX1/HTR1A/HTR2A/KDR/TEK/TSPO/CDK10/CDK11B	9	BP
GO:1901657	glycosyl compound metabolic process	6/36	811/18207	0.00475572	0.0145707	0.00607114	AK1/AK2/AK9/AK5/AK3/CMPK1	6	BP
GO:0019637	organophosphate metabolic process	8/36	1404/18207	0.0052813	0.0158439	0.00660162	AK8/AK1/AK2/AK9/AK5/HTR2A/AK3/CMPK1	8	BP
GO:0055086	nucleobase-containing small molecule metabolic process	7/36	1110/18207	0.00539895	0.0158663	0.00661096	AK8/AK1/AK2/AK9/AK5/AK3/CMPK1	7	BP
GO:0022607	cellular component assembly	9/36	1759/18207	0.00608693	0.0172797	0.00719987	KCNV2/KCNG3/GLS/HMGCL/HMOX1/KCNB1/KDR/TEK/KCNG4	9	BP
GO:1901700	response to oxygen-containing compound	7/36	1136/18207	0.00611989	0.0172797	0.00719987	ALPL/HMGCL/HMOX1/HTR2A/REN/TEK/TSPO	7	BP
GO:0009259	ribonucleotide metabolic process	6/36	871/18207	0.00670666	0.0185723	0.00773845	AK1/AK2/AK9/AK5/AK3/CMPK1	6	BP
GO:0019693	ribose phosphate metabolic process	6/36	876/18207	0.00689224	0.0187261	0.00780253	AK1/AK2/AK9/AK5/AK3/CMPK1	6	BP
GO:0006811	ion transport	7/36	1189/18207	0.00781275	0.0204968	0.00854032	ACE/ALB/GLS2/GLS/HTR1A/HTR2A/TSPO	7	BP
GO:0043933	macromolecular complex subunit organization	8/36	1500/18207	0.00782863	0.0204968	0.00854032	KCNV2/KCNG3/GLS/HMGCL/HMOX1/KCNB1/TEK/KCNG4	8	BP
GO:0019752	carboxylic acid metabolic process	6/36	909/18207	0.00821288	0.0211188	0.00879951	ALB/GLS2/GLS/HMGCL/CMPK1/THNSL2	6	BP
GO:0009058	biosynthetic process	18/36	5422/18207	0.00849211	0.0213103	0.00887929	AK8/AK1/AK2/AK9/AK5/GLS2/GLS/GYG1/HMGCL/HMOX1/HTR2A/KDR/CMPK1/HMGCLL1/THNSL2/TSPO/CDK11A/CDK11B	18	BP
GO:0010033	response to organic substance	10/36	2206/18207	0.00868124	0.0213103	0.00887929	AK2/ALB/ALPL/HMGCL/HMOX1/HTR2A/KDR/REN/TEK/TSPO	10	BP
GO:0008219	cell death	9/36	1863/18207	0.00881878	0.0213103	0.00887929	ALB/GLS2/HMOX1/HTR2A/KDR/TEK/TSPO/CDK11A/CDK11B	9	BP
GO:0016265	death	9/36	1865/18207	0.00887929	0.0213103	0.00887929	ALB/GLS2/HMOX1/HTR2A/KDR/TEK/TSPO/CDK11A/CDK11B	9	BP
GO:0009719	response to endogenous stimulus	7/36	1240/18207	0.009752	0.0230211	0.00959213	AK2/ALPL/HMOX1/HTR2A/REN/TEK/TSPO	7	BP
GO:0044085	cellular component biogenesis	9/36	1903/18207	0.0100914	0.0234381	0.00976587	KCNV2/KCNG3/GLS/HMGCL/HMOX1/KCNB1/KDR/TEK/KCNG4	9	BP
GO:0032879	regulation of localization	8/36	1598/18207	0.0113058	0.0258417	0.0107674	ACE/HMOX1/HTR1A/HTR2A/KCNB1/KDR/TEK/TSPO	8	BP
GO:0042127	regulation of cell proliferation	7/36	1288/18207	0.0118841	0.0267392	0.0111413	HMOX1/HTR1A/HTR2A/KDR/TEK/TSPO/CDK10	7	BP
GO:0006915	apoptotic process	8/36	1655/18207	0.0138016	0.0303541	0.0126475	ALB/GLS2/HMOX1/KDR/TEK/TSPO/CDK11A/CDK11B	8	BP
GO:0043436	oxoacid metabolic process	6/36	1021/18207	0.0140758	0.0303541	0.0126475	ALB/GLS2/GLS/HMGCL/CMPK1/THNSL2	6	BP
GO:0003008	system process	7/36	1332/18207	0.0141231	0.0303541	0.0126475	ACE/GLS/HMOX1/HTR1A/HTR2A/REN/TEK	7	BP
GO:0044249	cellular biosynthetic process	17/36	5240/18207	0.0144026	0.0304997	0.0127082	AK8/AK1/AK2/AK9/AK5/GLS2/GLS/GYG1/HMGCL/HMOX1/HTR2A/CMPK1/HMGCLL1/THNSL2/TSPO/CDK11A/CDK11B	17	BP
GO:0012501	programmed cell death	8/36	1674/18207	0.0147185	0.0307169	0.0127987	ALB/GLS2/HMOX1/KDR/TEK/TSPO/CDK11A/CDK11B	8	BP
GO:0006082	organic acid metabolic process	6/36	1038/18207	0.015172	0.0312109	0.0130045	ALB/GLS2/GLS/HMGCL/CMPK1/THNSL2	6	BP
GO:0051649	establishment of localization in cell	9/36	2041/18207	0.0155901	0.0316193	0.0131747	ALB/COPG1/GLS2/GLS/HMOX1/HTR1A/HTR2A/KCNB1/TSPO	9	BP
GO:0006807	nitrogen compound metabolic process	19/36	6281/18207	0.0182844	0.0365688	0.015237	AK8/ACE/AK1/AK2/AK9/AK5/GLS2/GLS/HMGCL/HMOX1/HTR1A/AK3/CMPK1/THNSL2/REN/RNASE1/TSPO/CDK11A/CDK11B	19	BP
GO:0071702	organic substance transport	9/36	2104/18207	0.018744	0.0369745	0.015406	ACE/ALB/COPG1/GLS2/GLS/HTR1A/HTR2A/KCNB1/TSPO	9	BP
GO:0009611	response to wounding	6/36	1161/18207	0.0249496	0.0485506	0.0202294	ALB/HMOX1/LYZ/AK3/TEK/TSPO	6	BP

## Sheet: Pathway
ID	Description	GeneRatio	BgRatio	pvalue	p.adjust	qvalue	geneID	Count	Type
112316	Neuronal System	6/25	275/6960	0.000338055	0.00067611	NA	KCNG3/GLS2/KCNG4/GLS/KCNB1/KCNV2	6	RACT
1430728	Metabolism	11/25	1505/6960	0.010091	0.010091	NA	GYG1/HMOX1/ALB/GLS2/GLS/HMGCL/AK2/AK5/AK1/KCNB1/CMPK1	11	RACT
ID	Description	GeneRatio	BgRatio	pvalue	p.adjust	qvalue	geneID	Count	Type
hsa01100	Metabolic pathways	10/21	1131/5894	0.00291165	0.00291165	NA	ALPPL2/GLS2/GLS/HMGCL/AK2/AK5/AK1/CMPK1/ALPP/ALPL	10	KEGG

## Sheet: DO
ID	Description	GeneRatio	BgRatio	pvalue	p.adjust	qvalue	geneID	Count
DOID:0014667	disease of metabolism	11/19	1111/8018	8.95277e-06	0.000137815	2.29056e-05	REN/KDR/HMOX1/LYZ/ACE/ALB/HTR1A/HTR2A/ALPL/TEK/CDK11A	11
DOID:0050013	carbohydrate metabolism disease	9/19	710/8018	1.3035e-05	0.000137815	2.29056e-05	REN/KDR/HMOX1/ACE/HTR1A/HTR2A/ALPL/TEK/CDK11A	9
DOID:4194	glucose metabolism disease	9/19	710/8018	1.3035e-05	0.000137815	2.29056e-05	REN/KDR/HMOX1/ACE/HTR1A/HTR2A/ALPL/TEK/CDK11A	9
DOID:0060158	acquired metabolic disease	10/19	930/8018	1.45069e-05	0.000137815	2.29056e-05	REN/KDR/HMOX1/LYZ/ACE/HTR1A/HTR2A/ALPL/TEK/CDK11A	10
DOID:0050828	artery disease	10/19	961/8018	1.94718e-05	0.000147986	2.4596e-05	REN/KDR/HMOX1/LYZ/ACE/ALB/TSPO/HTR1A/HTR2A/TEK	10
DOID:10763	hypertension	8/19	594/8018	3.14214e-05	0.000199002	3.30752e-05	REN/KDR/HMOX1/LYZ/ACE/HTR1A/HTR2A/TEK	8
DOID:178	vascular disease	10/19	1131/8018	8.22737e-05	0.000446629	7.42319e-05	REN/KDR/HMOX1/LYZ/ACE/ALB/TSPO/HTR1A/HTR2A/TEK	10
DOID:2348	arteriosclerotic cardiovascular disease	6/19	345/8018	0.000102366	0.000462895	7.69355e-05	KDR/HMOX1/LYZ/ACE/ALB/TSPO	6
DOID:37	skin disease	6/19	350/8018	0.000110871	0.000462895	7.69355e-05	KDR/HMOX1/ACE/ALB/HTR1A/HTR2A	6
DOID:2349	arteriosclerosis	6/19	356/8018	0.000121814	0.000462895	7.69355e-05	KDR/HMOX1/LYZ/ACE/ALB/TSPO	6
DOID:16	integumentary system disease	6/19	394/8018	0.00021287	0.000735368	0.000122222	KDR/HMOX1/ACE/ALB/HTR1A/HTR2A	6
DOID:1287	cardiovascular system disease	10/19	1333/8018	0.000337944	0.00104279	0.000173316	REN/KDR/HMOX1/LYZ/ACE/ALB/TSPO/HTR1A/HTR2A/TEK	10
DOID:409	liver disease	7/19	621/8018	0.000356743	0.00104279	0.000173316	KDR/HMOX1/ACE/HTR1A/GLS/ALPP/ALPL	7
DOID:3118	hepatobiliary disease	7/19	652/8018	0.000481358	0.00128517	0.000213602	KDR/HMOX1/ACE/HTR1A/GLS/ALPP/ALPL	7
DOID:2914	immune system disease	9/19	1127/8018	0.000507306	0.00128517	0.000213602	REN/KDR/HMOX1/ACE/ALB/GLS/ALPP/HTR2A/TEK	9
DOID:557	kidney disease	6/19	473/8018	0.000572416	0.00130871	0.000217514	REN/HMOX1/ACE/ALB/ALPP/ALPL	6
DOID:18	urinary system disease	6/19	478/8018	0.000605512	0.00130871	0.000217514	REN/HMOX1/ACE/ALB/ALPP/ALPL	6
DOID:936	brain disease	6/19	482/8018	0.000633056	0.00130871	0.000217514	ACE/TSPO/HTR1A/GLS/HTR2A/KCNV2	6
DOID:1307	dementia	6/19	485/8018	0.000654354	0.00130871	0.000217514	HMOX1/ACE/HTR1A/GLS2/GLS/HTR2A	6
DOID:77	gastrointestinal system disease	8/19	938/8018	0.000786207	0.00149379	0.000248276	KDR/HMOX1/LYZ/ACE/HTR1A/GLS/ALPP/ALPL	8
DOID:150	disease of mental health	9/19	1367/8018	0.00213173	0.00385741	0.000641121	REN/KDR/HMOX1/ACE/TSPO/HTR1A/GLS2/GLS/HTR2A	9
DOID:9351	diabetes mellitus	6/19	650/8018	0.00300675	0.00519348	0.000863183	ACE/HTR1A/HTR2A/ALPL/TEK/CDK11A	6
DOID:331	central nervous system disease	8/19	1204/8018	0.00406589	0.00662201	0.00110061	KDR/HMOX1/ACE/TSPO/HTR1A/GLS/HTR2A/KCNV2	8
DOID:0060056	hypersensitivity reaction disease	6/19	694/8018	0.00418232	0.00662201	0.00110061	KDR/HMOX1/ACE/ALPP/HTR2A/TEK	6
DOID:934	viral infectious disease	6/19	730/8018	0.00537887	0.00788743	0.00131093	KDR/HMOX1/LYZ/ACE/HTR1A/RNASE1	6
DOID:863	nervous system disease	10/19	1878/8018	0.00539666	0.00788743	0.00131093	REN/KDR/HMOX1/ACE/TSPO/HTR1A/GLS/AK2/HTR2A/KCNV2	10
DOID:1561	cognitive disorder	7/19	1072/8018	0.00873867	0.0122989	0.00204413	HMOX1/ACE/TSPO/HTR1A/GLS2/GLS/HTR2A	7
DOID:1240	leukemia	7/19	1121/8018	0.011142	0.0151213	0.00251323	REN/KDR/HMOX1/LYZ/ACE/ALB/TEK	7
DOID:7	disease of anatomical entity	15/19	4165/8018	0.014761	0.019342	0.00321474	REN/KDR/HMOX1/LYZ/ACE/ALB/TSPO/HTR1A/GLS/AK2/ALPP/HTR2A/ALPL/KCNV2/TEK	15
DOID:0050117	disease by infectious agent	6/19	939/8018	0.0179559	0.0227442	0.00378019	KDR/HMOX1/LYZ/ACE/HTR1A/RNASE1	6
DOID:2531	hematologic cancer	7/19	1283/8018	0.0226899	0.0278134	0.00462272	REN/KDR/HMOX1/LYZ/ACE/ALB/TEK	7
DOID:0060083	immune system cancer	7/19	1298/8018	0.0240818	0.0285972	0.00475299	REN/KDR/HMOX1/LYZ/ACE/ALB/TEK	7

## Sheet: DOLite
ID	Description	GeneRatio	BgRatio	pvalue	p.adjust	qvalue	geneID	Count
DOLite:264	Hypertension	6/15	161/4051	1.33474e-05	1.33474e-05	NA	REN/LYZ/ACE/TSPO/HTR1A/HTR2A	6
