# Supplementary material for: ChemDIS: a chemical–disease inference system based on chemical–protein interactions
Source: J Cheminform. 2015 Jun 15;7:25. doi: 10.1186/s13321-015-0077-3 (PMC4466364; doi:10.1186/s13321-015-0077-3)
Supplement: Additional file 2: Table S2. — Analysis results for sibutramine. [file 13321_2015_77_MOESM2_ESM.xls]

## Sheet: CID000005210.150.4.list
Ensembl ID	Gene Symbol	Description	Entriz ID	Score
ENSP00000322924	HTR1F	5-hydroxytryptamine (serotonin) receptor 1F, G protein-coupled	3355	195
ENSP00000316244	HTR1A	5-hydroxytryptamine (serotonin) receptor 1A, G protein-coupled	3350	314
ENSP00000313661	HTR1D	5-hydroxytryptamine (serotonin) receptor 1D, G protein-coupled	3352	244
ENSP00000242152	NPY	neuropeptide Y	4852	199
ENSP00000229264	GNB3	guanine nucleotide binding protein (G protein), beta polypeptide 3	2784	230
ENSP00000222330	GSK3A	glycogen synthase kinase 3 alpha	2931	158
ENSP00000221515	RETN	resistin	56729	194
ENSP00000312652	LEP	leptin	3952	331
ENSP00000261707	SLC6A4	solute carrier family 6 (neurotransmitter transporter), member 4	6532	920
ENSP00000253083	HIP1R	huntingtin interacting protein 1 related	9026	156
ENSP00000242248	POLM	polymerase (DNA directed), mu	27434	252
ENSP00000252723	EPO	erythropoietin	2056	154
ENSP00000259206	IL1RN	interleukin 1 receptor antagonist	3557	159
ENSP00000255030	CRP	C-reactive protein, pentraxin-related	1401	154
ENSP00000255192	BHMT2	betaine--homocysteine S-methyltransferase 2	23743	170
ENSP00000307766	HTR1E	5-hydroxytryptamine (serotonin) receptor 1E, G protein-coupled	3354	195
ENSP00000270349	SLC6A3	solute carrier family 6 (neurotransmitter transporter), member 3	6531	933
ENSP00000265112	TARS	threonyl-tRNA synthetase	6897	203
ENSP00000265969	KCNC1	potassium voltage-gated channel, Shaw-related subfamily, member 1	3746	809
ENSP00000299766	MC4R	melanocortin 4 receptor	4160	199
ENSP00000274353	BHMT	betaine--homocysteine S-methyltransferase	635	170
ENSP00000290953	AGRP	agouti related protein homolog (mouse)	181	180
ENSP00000358963	HTR1B	5-hydroxytryptamine (serotonin) receptor 1B, G protein-coupled	3351	244
ENSP00000337949	HTR7	5-hydroxytryptamine (serotonin) receptor 7, adenylate cyclase-coupled	3363	195
ENSP00000330393	LEPR	leptin receptor	3953	166
ENSP00000330393	LEPROT	leptin receptor overlapping transcript	54741	166
ENSP00000324806	GSK3B	glycogen synthase kinase 3 beta	2932	158
ENSP00000337915	CYP3A4	cytochrome P450, family 3, subfamily A, polypeptide 4	1576	800
ENSP00000335074	GHRL	ghrelin/obestatin prepropeptide	51738	239
ENSP00000336747	HIP1	huntingtin interacting protein 1	3092	156
ENSP00000358674	UBL4A	ubiquitin-like 4A	8266	235
ENSP00000353198	PYY	peptide YY	5697	207
ENSP00000348069	SREBF1	sterol regulatory element binding transcription factor 1	6720	176
ENSP00000348986	INS-IGF2	INS-IGF2 readthrough	723961	849
ENSP00000358511	CNR1	cannabinoid receptor 1 (brain)	1268	199
ENSP00000355536	MTR	5-methyltetrahydrofolate-homocysteine methyltransferase	4548	170
ENSP00000358223	PNLIP	pancreatic lipase	5406	269
ENSP00000388548	CITED1	Cbp/p300-interacting transactivator, with Glu/Asp-rich carboxy-terminal domain, 1	4435	169
ENSP00000369237	SLC6A2	solute carrier family 6 (neurotransmitter transporter), member 2	6530	947
ENSP00000359446	CPN1	carboxypeptidase N, polypeptide 1	1369	198
ENSP00000365775	MTHFR	methylenetetrahydrofolate reductase (NAD(P)H)	4524	190
ENSP00000387281	ADRA2B	adrenoceptor alpha 2B	151	627
ENSP00000387662	GCG	glucagon	2641	165
ENSP00000416561	CFB	complement factor B	629	170

## Sheet: GO
ID	Description	GeneRatio	BgRatio	pvalue	p.adjust	qvalue	geneID	Count	Type
GO:0004993	serotonin receptor activity	6/44	14/18207	4.13369e-13	9.92087e-12	3.91613e-12	HTR1A/HTR1B/HTR1D/HTR1E/HTR1F/HTR7	6	MF
GO:0005179	hormone activity	9/44	112/18207	5.38752e-12	6.46502e-11	2.55198e-11	AGRP/EPO/GCG/LEP/NPY/GHRL/RETN/PYY/INS-IGF2	9	MF
GO:0008227	G-protein coupled amine receptor activity	7/44	50/18207	2.6973e-11	2.15784e-10	8.51779e-11	ADRA2B/HTR1A/HTR1B/HTR1D/HTR1E/HTR1F/HTR7	7	MF
GO:0005102	receptor binding	13/44	1239/18207	4.4765e-06	2.6859e-05	1.06022e-05	AGRP/EPO/GCG/GSK3B/IL1RN/LEP/NPY/GHRL/LEPROT/RETN/PYY/SLC6A3/INS-IGF2	13	MF
GO:0005488	binding	42/44	12393/18207	1.00664e-05	4.83188e-05	1.90732e-05	CNR1/CPN1/CRP/ADRA2B/CYP3A4/AGRP/EPO/BHMT2/GCG/POLM/GNB3/GSK3A/GSK3B/HIP1/HTR1A/HTR1B/HTR1D/HTR1E/HTR1F/IL1RN/LEP/LEPR/MC4R/CITED1/MTHFR/MTR/NPY/GHRL/PNLIP/LEPROT/RETN/PYY/CFB/BHMT/SLC6A2/SLC6A3/SLC6A4/SREBF1/TARS/INS-IGF2/UBL4A/HIP1R	42	MF
GO:0004930	G-protein coupled receptor activity	10/44	856/18207	2.8922e-05	0.000115688	4.56663e-05	CNR1/ADRA2B/HTR1A/HTR1B/HTR1D/HTR1E/HTR1F/HTR7/MC4R/NPY	10	MF
GO:0004888	transmembrane signaling receptor activity	11/44	1225/18207	0.000119029	0.000408098	0.000161091	CNR1/ADRA2B/HTR1A/HTR1B/HTR1D/HTR1E/HTR1F/HTR7/LEPR/MC4R/NPY	11	MF
GO:0038023	signaling receptor activity	11/44	1322/18207	0.000233177	0.000699531	0.00027613	CNR1/ADRA2B/HTR1A/HTR1B/HTR1D/HTR1E/HTR1F/HTR7/LEPR/MC4R/NPY	11	MF
GO:0004871	signal transducer activity	12/44	1656/18207	0.000411928	0.000988627	0.000390248	CNR1/ADRA2B/GNB3/HTR1A/HTR1B/HTR1D/HTR1E/HTR1F/HTR7/LEPR/MC4R/NPY	12	MF
GO:0060089	molecular transducer activity	12/44	1656/18207	0.000411928	0.000988627	0.000390248	CNR1/ADRA2B/GNB3/HTR1A/HTR1B/HTR1D/HTR1E/HTR1F/HTR7/LEPR/MC4R/NPY	12	MF
GO:0005515	protein binding	31/44	8120/18207	0.000464063	0.0010125	0.000399671	CRP/ADRA2B/CYP3A4/AGRP/EPO/GCG/GNB3/GSK3A/GSK3B/HIP1/HTR1A/IL1RN/LEP/LEPR/MC4R/CITED1/NPY/GHRL/LEPROT/RETN/PYY/CFB/BHMT/SLC6A2/SLC6A3/SLC6A4/SREBF1/TARS/INS-IGF2/UBL4A/HIP1R	31	MF
GO:0004872	receptor activity	11/44	1540/18207	0.000857974	0.00171595	0.000677348	CNR1/ADRA2B/HTR1A/HTR1B/HTR1D/HTR1E/HTR1F/HTR7/LEPR/MC4R/NPY	11	MF
GO:0003674	molecular_function	44/44	15573/18207	0.00102345	0.00188945	0.000745836	CNR1/CPN1/CRP/ADRA2B/CYP3A4/AGRP/EPO/BHMT2/GCG/POLM/GNB3/GSK3A/GSK3B/HIP1/HTR1A/HTR1B/HTR1D/HTR1E/HTR1F/HTR7/IL1RN/KCNC1/LEP/LEPR/MC4R/CITED1/MTHFR/MTR/NPY/GHRL/PNLIP/LEPROT/RETN/PYY/CFB/BHMT/SLC6A2/SLC6A3/SLC6A4/SREBF1/TARS/INS-IGF2/UBL4A/HIP1R	44	MF
GO:0019899	enzyme binding	8/44	1206/18207	0.0075736	0.0129833	0.005125	CYP3A4/GNB3/GSK3A/GSK3B/MC4R/SLC6A3/SLC6A4/SREBF1	8	MF
ID	Description	GeneRatio	BgRatio	pvalue	p.adjust	qvalue	geneID	Count	Type
GO:0005615	extracellular space	12/44	1136/18207	1.07267e-05	0.00039689	0.000293574	CPN1/CRP/AGRP/EPO/GCG/IL1RN/LEP/NPY/GHRL/RETN/PYY/CFB	12	CC
GO:0005887	integral component of plasma membrane	12/44	1265/18207	3.14859e-05	0.000577315	0.000427033	CNR1/ADRA2B/HTR1A/HTR1B/HTR1D/HTR1E/HTR1F/HTR7/KCNC1/SLC6A2/SLC6A3/SLC6A4	12	CC
GO:0031226	intrinsic component of plasma membrane	12/44	1317/18207	4.68094e-05	0.000577315	0.000427033	CNR1/ADRA2B/HTR1A/HTR1B/HTR1D/HTR1E/HTR1F/HTR7/KCNC1/SLC6A2/SLC6A3/SLC6A4	12	CC
GO:0097458	neuron part	9/44	860/18207	0.000178997	0.00165572	0.00122472	CRP/AGRP/GNB3/GSK3B/MTHFR/GHRL/SLC6A2/SLC6A3/SLC6A4	9	CC
GO:0043005	neuron projection	8/44	699/18207	0.000235977	0.00174623	0.00129166	CRP/GNB3/GSK3B/MTHFR/GHRL/SLC6A2/SLC6A3/SLC6A4	8	CC
GO:0005576	extracellular region	17/44	3566/18207	0.00266296	0.0163526	0.0120958	CPN1/CRP/AGRP/EPO/BHMT2/GCG/IL1RN/LEP/LEPR/NPY/GHRL/PNLIP/RETN/PYY/CFB/TARS/INS-IGF2	17	CC
GO:0044421	extracellular region part	14/44	2692/18207	0.00334277	0.0163526	0.0120958	CPN1/CRP/AGRP/EPO/BHMT2/GCG/IL1RN/LEP/NPY/GHRL/RETN/PYY/CFB/TARS	14	CC
GO:0044459	plasma membrane part	12/44	2117/18207	0.0035357	0.0163526	0.0120958	CNR1/ADRA2B/HTR1A/HTR1B/HTR1D/HTR1E/HTR1F/HTR7/KCNC1/SLC6A2/SLC6A3/SLC6A4	12	CC
GO:0005886	plasma membrane	19/44	4506/18207	0.00562921	0.0231423	0.0171181	CNR1/ADRA2B/GCG/GNB3/GSK3B/HTR1A/HTR1B/HTR1D/HTR1E/HTR1F/HTR7/IL1RN/KCNC1/LEPR/MC4R/CFB/SLC6A2/SLC6A3/SLC6A4	19	CC
GO:0071944	cell periphery	19/44	4601/18207	0.00715644	0.0264788	0.019586	CNR1/ADRA2B/GCG/GNB3/GSK3B/HTR1A/HTR1B/HTR1D/HTR1E/HTR1F/HTR7/IL1RN/KCNC1/LEPR/MC4R/CFB/SLC6A2/SLC6A3/SLC6A4	19	CC
ID	Description	GeneRatio	BgRatio	pvalue	p.adjust	qvalue	geneID	Count	Type
GO:0010243	response to organonitrogen compound	18/43	687/18207	4.85689e-15	1.51049e-12	2.60738e-13	CNR1/AGRP/GCG/GNB3/GSK3A/HTR1B/IL1RN/LEP/MC4R/CITED1/MTHFR/GHRL/LEPROT/RETN/BHMT/SLC6A3/SLC6A4/SREBF1	18	BP
GO:0007631	feeding behavior	10/43	93/18207	1.22734e-14	1.62434e-12	2.8039e-13	CNR1/AGRP/GCG/HTR1B/LEP/MC4R/NPY/GHRL/RETN/PYY	10	BP
GO:1901698	response to nitrogen compound	18/43	746/18207	2.01215e-14	1.62434e-12	2.8039e-13	CNR1/AGRP/GCG/GNB3/GSK3A/HTR1B/IL1RN/LEP/MC4R/CITED1/MTHFR/GHRL/LEPROT/RETN/BHMT/SLC6A3/SLC6A4/SREBF1	18	BP
GO:0007267	cell-cell signaling	20/43	1018/18207	2.08918e-14	1.62434e-12	2.8039e-13	CNR1/ADRA2B/GNB3/GSK3B/HTR1B/HTR1D/HTR1E/HTR1F/HTR7/IL1RN/KCNC1/LEP/MC4R/NPY/GHRL/RETN/PYY/SLC6A2/SLC6A3/SLC6A4	20	BP
GO:0008015	blood circulation	13/43	277/18207	4.29873e-14	2.67381e-12	4.61548e-13	CNR1/ADRA2B/EPO/GNB3/GSK3A/HTR1A/HTR1B/HTR1D/HTR7/LEP/MTHFR/NPY/SLC6A4	13	BP
GO:0009719	response to endogenous stimulus	21/43	1240/18207	6.58918e-14	3.41539e-12	5.89558e-13	CNR1/CPN1/AGRP/EPO/GCG/GNB3/GSK3A/GSK3B/HTR1B/IL1RN/LEP/MC4R/CITED1/MTHFR/GHRL/LEPROT/RETN/BHMT/SLC6A3/SLC6A4/SREBF1	21	BP
GO:0003013	circulatory system process	14/43	376/18207	9.18955e-14	4.08278e-12	7.04762e-13	CNR1/ADRA2B/EPO/GNB3/GSK3A/HTR1A/HTR1B/HTR1D/HTR7/LEP/MTHFR/NPY/SLC6A4/SREBF1	14	BP
GO:0007186	G-protein coupled receptor signaling pathway	16/43	653/18207	6.73211e-13	2.61711e-11	4.5176e-12	CNR1/ADRA2B/AGRP/GCG/GNB3/GSK3A/HTR1A/HTR1B/HTR1D/HTR1E/HTR1F/HTR7/MC4R/NPY/GHRL/PYY	16	BP
GO:0007187	G-protein coupled receptor signaling pathway, coupled to cyclic nucleotide second messenger	10/43	149/18207	1.51131e-12	5.2224e-11	9.0148e-12	CNR1/GCG/HTR1A/HTR1B/HTR1D/HTR1E/HTR1F/HTR7/MC4R/NPY	10	BP
GO:1901700	response to oxygen-containing compound	19/43	1136/18207	2.10664e-12	6.27107e-11	1.0825e-11	CNR1/CRP/AGRP/EPO/GCG/GNB3/GSK3A/HTR1B/IL1RN/LEP/MC4R/CITED1/MTHFR/GHRL/LEPROT/RETN/SLC6A3/SLC6A4/SREBF1	19	BP
GO:0007610	behavior	15/43	585/18207	2.21806e-12	6.27107e-11	1.0825e-11	CNR1/AGRP/GCG/HTR1A/HTR1B/HTR1D/IL1RN/LEP/MC4R/NPY/GHRL/RETN/PYY/SLC6A3/SLC6A4	15	BP
GO:0003008	system process	20/43	1332/18207	3.16328e-12	8.19818e-11	1.41515e-11	CNR1/ADRA2B/EPO/GNB3/GSK3A/GSK3B/HTR1A/HTR1B/HTR1D/HTR7/IL1RN/LEP/MTHFR/NPY/GHRL/PNLIP/RETN/SLC6A3/SLC6A4/SREBF1	20	BP
GO:0009725	response to hormone	16/43	727/18207	3.43522e-12	8.2181e-11	1.41859e-11	CPN1/AGRP/EPO/GCG/GNB3/GSK3A/HTR1B/IL1RN/LEP/MC4R/CITED1/GHRL/LEPROT/RETN/SLC6A4/SREBF1	16	BP
GO:0050896	response to stimulus	38/43	7012/18207	1.56073e-11	3.46706e-10	5.98477e-11	CNR1/CPN1/CRP/ADRA2B/CYP3A4/AGRP/EPO/GCG/POLM/GNB3/GSK3A/GSK3B/HIP1/HTR1A/HTR1B/HTR1D/HTR1E/HTR1F/HTR7/IL1RN/LEP/LEPR/MC4R/CITED1/MTHFR/MTR/NPY/GHRL/PNLIP/LEPROT/RETN/PYY/CFB/BHMT/SLC6A2/SLC6A3/SLC6A4/SREBF1	38	BP
GO:0007268	synaptic transmission	15/43	691/18207	2.36882e-11	4.91135e-10	8.47788e-11	CNR1/GNB3/GSK3B/HTR1B/HTR1D/HTR1E/HTR1F/HTR7/KCNC1/NPY/GHRL/RETN/SLC6A2/SLC6A3/SLC6A4	15	BP
GO:0042221	response to chemical	27/43	3125/18207	2.96718e-11	5.76745e-10	9.95567e-11	CNR1/CPN1/CRP/CYP3A4/AGRP/EPO/GCG/GNB3/GSK3A/GSK3B/HTR1B/HTR1D/IL1RN/LEP/MC4R/CITED1/MTHFR/MTR/NPY/GHRL/LEPROT/RETN/BHMT/SLC6A2/SLC6A3/SLC6A4/SREBF1	27	BP
GO:0015844	monoamine transport	7/43	62/18207	1.09604e-10	2.00512e-09	3.46119e-10	CNR1/ADRA2B/HTR1A/HTR1B/SLC6A2/SLC6A3/SLC6A4	7	BP
GO:0042310	vasoconstriction	7/43	65/18207	1.54352e-10	2.66685e-09	4.60347e-10	ADRA2B/HTR1A/HTR1B/HTR1D/HTR7/LEP/SLC6A4	7	BP
GO:0007188	adenylate cyclase-modulating G-protein coupled receptor signaling pathway	8/43	117/18207	2.74345e-10	4.4906e-09	7.75159e-10	CNR1/GCG/HTR1A/HTR1B/HTR1D/HTR1E/HTR1F/MC4R	8	BP
GO:0046879	hormone secretion	10/43	255/18207	3.11054e-10	4.8369e-09	8.34936e-10	CNR1/ADRA2B/GCG/HTR1A/IL1RN/LEP/MC4R/GHRL/RETN/SREBF1	10	BP
GO:0009914	hormone transport	10/43	258/18207	3.48639e-10	5.16318e-09	8.91259e-10	CNR1/ADRA2B/GCG/HTR1A/IL1RN/LEP/MC4R/GHRL/RETN/SREBF1	10	BP
GO:0010033	response to organic substance	22/43	2206/18207	5.07646e-10	7.17627e-09	1.23875e-09	CNR1/CPN1/CRP/AGRP/EPO/GCG/GNB3/GSK3A/GSK3B/HTR1B/IL1RN/LEP/MC4R/CITED1/MTHFR/GHRL/LEPROT/RETN/BHMT/SLC6A3/SLC6A4/SREBF1	22	BP
GO:0043434	response to peptide hormone	11/43	380/18207	8.95896e-10	1.21141e-08	2.09111e-09	AGRP/GCG/GNB3/GSK3A/LEP/MC4R/CITED1/GHRL/LEPROT/RETN/SREBF1	11	BP
GO:0071705	nitrogen compound transport	13/43	616/18207	9.65136e-10	1.25066e-08	2.15886e-09	CNR1/ADRA2B/GCG/HTR1A/HTR1B/IL1RN/LEP/MC4R/GHRL/SLC6A2/SLC6A3/SLC6A4/SREBF1	13	BP
GO:0023052	signaling	31/43	5006/18207	1.48244e-09	1.69575e-08	2.92717e-09	CNR1/ADRA2B/AGRP/EPO/GCG/GNB3/GSK3A/GSK3B/HIP1/HTR1A/HTR1B/HTR1D/HTR1E/HTR1F/HTR7/IL1RN/KCNC1/LEP/LEPR/MC4R/CITED1/NPY/GHRL/PNLIP/LEPROT/RETN/PYY/SLC6A2/SLC6A3/SLC6A4/SREBF1	31	BP
GO:0044700	single organism signaling	31/43	5006/18207	1.48244e-09	1.69575e-08	2.92717e-09	CNR1/ADRA2B/AGRP/EPO/GCG/GNB3/GSK3A/GSK3B/HIP1/HTR1A/HTR1B/HTR1D/HTR1E/HTR1F/HTR7/IL1RN/KCNC1/LEP/LEPR/MC4R/CITED1/NPY/GHRL/PNLIP/LEPROT/RETN/PYY/SLC6A2/SLC6A3/SLC6A4/SREBF1	31	BP
GO:1901652	response to peptide	11/43	399/18207	1.49581e-09	1.69575e-08	2.92717e-09	AGRP/GCG/GNB3/GSK3A/LEP/MC4R/CITED1/GHRL/LEPROT/RETN/SREBF1	11	BP
GO:0015850	organic hydroxy compound transport	8/43	145/18207	1.52672e-09	1.69575e-08	2.92717e-09	CNR1/ADRA2B/HTR1B/LEP/GHRL/PNLIP/SLC6A2/SLC6A3	8	BP
GO:0007166	cell surface receptor signaling pathway	23/43	2617/18207	1.98058e-09	2.124e-08	3.66641e-09	CNR1/ADRA2B/AGRP/GCG/GNB3/GSK3A/GSK3B/HTR1A/HTR1B/HTR1D/HTR1E/HTR1F/HTR7/IL1RN/LEP/LEPR/MC4R/CITED1/NPY/GHRL/LEPROT/PYY/SREBF1	23	BP
GO:0010817	regulation of hormone levels	11/43	414/18207	2.20147e-09	2.21266e-08	3.81945e-09	CNR1/ADRA2B/CYP3A4/GCG/HTR1A/IL1RN/LEP/MC4R/GHRL/RETN/SREBF1	11	BP
GO:0007154	cell communication	31/43	5081/18207	2.20554e-09	2.21266e-08	3.81945e-09	CNR1/ADRA2B/AGRP/EPO/GCG/GNB3/GSK3A/GSK3B/HIP1/HTR1A/HTR1B/HTR1D/HTR1E/HTR1F/HTR7/IL1RN/KCNC1/LEP/LEPR/MC4R/CITED1/NPY/GHRL/PNLIP/LEPROT/RETN/PYY/SLC6A2/SLC6A3/SLC6A4/SREBF1	31	BP
GO:0060341	regulation of cellular localization	14/43	812/18207	2.58542e-09	2.51271e-08	4.33738e-09	CNR1/ADRA2B/EPO/GCG/GSK3A/GSK3B/HTR1A/HTR1B/IL1RN/LEP/GHRL/LEPROT/RETN/SREBF1	14	BP
GO:0051051	negative regulation of transport	10/43	321/18207	2.88956e-09	2.72319e-08	4.70072e-09	CNR1/ADRA2B/EPO/GSK3A/GSK3B/HTR1B/IL1RN/LEP/GHRL/SREBF1	10	BP
GO:0050795	regulation of behavior	8/43	160/18207	3.33208e-09	3.04787e-08	5.26118e-09	CNR1/AGRP/HTR1A/HTR1B/HTR1D/MC4R/GHRL/RETN	8	BP
GO:0023061	signal release	10/43	348/18207	6.26346e-09	5.56553e-08	9.6071e-09	CNR1/ADRA2B/GCG/HTR1A/IL1RN/LEP/MC4R/GHRL/RETN/SREBF1	10	BP
GO:0050880	regulation of blood vessel size	7/43	123/18207	1.42392e-08	1.23011e-07	2.12339e-08	ADRA2B/HTR1A/HTR1B/HTR1D/HTR7/LEP/SLC6A4	7	BP
GO:0035150	regulation of tube size	7/43	124/18207	1.5065e-08	1.26627e-07	2.18581e-08	ADRA2B/HTR1A/HTR1B/HTR1D/HTR7/LEP/SLC6A4	7	BP
GO:0051716	cellular response to stimulus	31/43	5509/18207	1.86725e-08	1.52364e-07	2.63007e-08	CNR1/CRP/ADRA2B/CYP3A4/AGRP/EPO/GCG/POLM/GNB3/GSK3A/GSK3B/HIP1/HTR1A/HTR1B/HTR1D/HTR1E/HTR1F/HTR7/IL1RN/LEP/LEPR/MC4R/CITED1/MTR/NPY/GHRL/PNLIP/LEPROT/PYY/SLC6A4/SREBF1	31	BP
GO:0014070	response to organic cyclic compound	12/43	643/18207	1.91067e-08	1.52364e-07	2.63007e-08	CNR1/CPN1/EPO/HTR1B/IL1RN/LEP/CITED1/MTHFR/GHRL/SLC6A3/SLC6A4/SREBF1	12	BP
GO:0044706	multi-multicellular organism process	8/43	209/18207	2.70811e-08	2.10555e-07	3.63456e-08	CNR1/ADRA2B/AGRP/EPO/IL1RN/LEP/GHRL/SLC6A4	8	BP
GO:0046883	regulation of hormone secretion	8/43	212/18207	3.02541e-08	2.29488e-07	3.96138e-08	CNR1/ADRA2B/GCG/HTR1A/LEP/GHRL/RETN/SREBF1	8	BP
GO:0051048	negative regulation of secretion	7/43	140/18207	3.49573e-08	2.5885e-07	4.46822e-08	CNR1/ADRA2B/HTR1B/IL1RN/LEP/GHRL/SREBF1	7	BP
GO:0003018	vascular process in circulatory system	7/43	142/18207	3.85565e-08	2.78862e-07	4.81366e-08	ADRA2B/HTR1A/HTR1B/HTR1D/HTR7/LEP/SLC6A4	7	BP
GO:0031667	response to nutrient levels	9/43	315/18207	4.16756e-08	2.9457e-07	5.08482e-08	CNR1/EPO/GCG/LEP/MTHFR/NPY/GHRL/SLC6A4/SREBF1	9	BP
GO:0065008	regulation of biological quality	22/43	2846/18207	6.28759e-08	4.29325e-07	7.41092e-08	CNR1/CRP/ADRA2B/CYP3A4/EPO/GCG/GNB3/GSK3A/GSK3B/HTR1A/HTR1B/HTR1D/HTR7/IL1RN/LEP/MC4R/NPY/GHRL/RETN/SLC6A3/SLC6A4/SREBF1	22	BP
GO:0006810	transport	25/43	3713/18207	6.35014e-08	4.29325e-07	7.41092e-08	CNR1/CRP/ADRA2B/EPO/GCG/GSK3A/GSK3B/HIP1/HTR1A/HTR1B/IL1RN/KCNC1/LEP/MC4R/CITED1/NPY/GHRL/PNLIP/RETN/SLC6A2/SLC6A3/SLC6A4/SREBF1/UBL4A/HIP1R	25	BP
GO:0009991	response to extracellular stimulus	9/43	340/18207	8.01034e-08	5.30046e-07	9.14955e-08	CNR1/EPO/GCG/LEP/MTHFR/NPY/GHRL/SLC6A4/SREBF1	9	BP
GO:0044708	single-organism behavior	9/43	344/18207	8.85025e-08	5.73423e-07	9.89831e-08	CNR1/AGRP/HTR1A/IL1RN/LEP/MC4R/NPY/GHRL/SLC6A4	9	BP
GO:0051234	establishment of localization	25/43	3781/18207	9.24164e-08	5.86562e-07	1.01251e-07	CNR1/CRP/ADRA2B/EPO/GCG/GSK3A/GSK3B/HIP1/HTR1A/HTR1B/IL1RN/KCNC1/LEP/MC4R/CITED1/NPY/GHRL/PNLIP/RETN/SLC6A2/SLC6A3/SLC6A4/SREBF1/UBL4A/HIP1R	25	BP
GO:0007565	female pregnancy	7/43	166/18207	1.12793e-07	7.01574e-07	1.21104e-07	CNR1/ADRA2B/AGRP/EPO/IL1RN/LEP/GHRL	7	BP
GO:0006112	energy reserve metabolic process	7/43	169/18207	1.27488e-07	7.77429e-07	1.34198e-07	GCG/GNB3/GSK3A/GSK3B/LEP/LEPR/MC4R	7	BP
GO:0051046	regulation of secretion	10/43	495/18207	1.72628e-07	1.03245e-06	1.78219e-07	CNR1/ADRA2B/GCG/HTR1A/HTR1B/IL1RN/LEP/GHRL/RETN/SREBF1	10	BP
GO:0042493	response to drug	9/43	384/18207	2.24984e-07	1.32019e-06	2.27888e-07	CYP3A4/GSK3B/HTR1B/IL1RN/MTHFR/SLC6A2/SLC6A3/SLC6A4/SREBF1	9	BP
GO:0048585	negative regulation of response to stimulus	13/43	980/18207	2.37707e-07	1.36901e-06	2.36317e-07	EPO/GCG/GSK3A/GSK3B/HTR1B/IL1RN/LEP/MC4R/CITED1/GHRL/LEPROT/RETN/SLC6A3	13	BP
GO:0030073	insulin secretion	7/43	186/18207	2.4495e-07	1.37225e-06	2.36875e-07	CNR1/GCG/IL1RN/LEP/MC4R/GHRL/SREBF1	7	BP
GO:0051049	regulation of transport	14/43	1167/18207	2.47093e-07	1.37225e-06	2.36875e-07	CNR1/ADRA2B/EPO/GCG/GSK3A/GSK3B/HIP1/HTR1A/HTR1B/IL1RN/LEP/GHRL/RETN/SREBF1	14	BP
GO:0032879	regulation of localization	16/43	1598/18207	3.08752e-07	1.68459e-06	2.90791e-07	CNR1/CRP/ADRA2B/EPO/GCG/GSK3A/GSK3B/HIP1/HTR1A/HTR1B/IL1RN/LEP/GHRL/LEPROT/RETN/SREBF1	16	BP
GO:0048583	regulation of response to stimulus	21/43	2839/18207	3.33402e-07	1.78772e-06	3.08593e-07	CNR1/CRP/ADRA2B/AGRP/EPO/GCG/GSK3A/GSK3B/HTR1A/HTR1B/HTR1D/IL1RN/LEP/MC4R/CITED1/NPY/GHRL/LEPROT/RETN/CFB/SLC6A3	21	BP
GO:0009605	response to external stimulus	17/43	1847/18207	3.79012e-07	1.99784e-06	3.44864e-07	CNR1/CRP/EPO/GCG/GSK3B/IL1RN/LEP/CITED1/MTHFR/NPY/GHRL/PNLIP/RETN/CFB/SLC6A3/SLC6A4/SREBF1	17	BP
GO:0071495	cellular response to endogenous stimulus	12/43	856/18207	4.29996e-07	2.22881e-06	3.84733e-07	AGRP/GCG/GNB3/GSK3A/GSK3B/HTR1B/LEP/CITED1/GHRL/LEPROT/SLC6A4/SREBF1	12	BP
GO:0048545	response to steroid hormone	8/43	302/18207	4.57373e-07	2.33185e-06	4.0252e-07	CPN1/EPO/HTR1B/IL1RN/CITED1/GHRL/SLC6A4/SREBF1	8	BP
GO:0071417	cellular response to organonitrogen compound	9/43	424/18207	5.17313e-07	2.59491e-06	4.47928e-07	GCG/GNB3/GSK3A/HTR1B/LEP/GHRL/LEPROT/SLC6A4/SREBF1	9	BP
GO:0030072	peptide hormone secretion	7/43	209/18207	5.39086e-07	2.6612e-06	4.59372e-07	CNR1/GCG/IL1RN/LEP/MC4R/GHRL/SREBF1	7	BP
GO:0046903	secretion	12/43	878/18207	5.63617e-07	2.73883e-06	4.72771e-07	CNR1/ADRA2B/GCG/HTR1A/HTR1B/IL1RN/LEP/MC4R/GHRL/RETN/SLC6A3/SREBF1	12	BP
GO:0002790	peptide secretion	7/43	216/18207	6.72924e-07	3.21968e-06	5.55776e-07	CNR1/GCG/IL1RN/LEP/MC4R/GHRL/SREBF1	7	BP
GO:0007165	signal transduction	26/43	4529/18207	7.7111e-07	3.59569e-06	6.20681e-07	CNR1/ADRA2B/AGRP/EPO/GCG/GNB3/GSK3A/GSK3B/HIP1/HTR1A/HTR1B/HTR1D/HTR1E/HTR1F/HTR7/IL1RN/LEP/LEPR/MC4R/CITED1/NPY/GHRL/PNLIP/LEPROT/PYY/SREBF1	26	BP
GO:0044707	single-multicellular organism process	29/43	5597/18207	7.74634e-07	3.59569e-06	6.20681e-07	CNR1/CRP/ADRA2B/AGRP/EPO/POLM/GNB3/GSK3A/GSK3B/HTR1A/HTR1B/HTR1D/HTR7/IL1RN/LEP/LEPR/MC4R/CITED1/MTHFR/MTR/NPY/GHRL/PNLIP/RETN/PYY/SLC6A2/SLC6A3/SLC6A4/SREBF1	29	BP
GO:1901699	cellular response to nitrogen compound	9/43	460/18207	1.01983e-06	4.66424e-06	8.05131e-07	GCG/GNB3/GSK3A/HTR1B/LEP/GHRL/LEPROT/SLC6A4/SREBF1	9	BP
GO:0015833	peptide transport	7/43	231/18207	1.05569e-06	4.75825e-06	8.2136e-07	CNR1/GCG/IL1RN/LEP/MC4R/GHRL/SREBF1	7	BP
GO:0032940	secretion by cell	11/43	770/18207	1.19954e-06	5.32937e-06	9.19945e-07	CNR1/ADRA2B/GCG/HTR1A/HTR1B/IL1RN/LEP/MC4R/GHRL/RETN/SREBF1	11	BP
GO:0051179	localization	26/43	4634/18207	1.23897e-06	5.36251e-06	9.25666e-07	CNR1/CRP/ADRA2B/EPO/GCG/GSK3A/GSK3B/HIP1/HTR1A/HTR1B/IL1RN/KCNC1/LEP/MC4R/CITED1/NPY/GHRL/PNLIP/LEPROT/RETN/SLC6A2/SLC6A3/SLC6A4/SREBF1/UBL4A/HIP1R	26	BP
GO:0042886	amide transport	7/43	237/18207	1.25307e-06	5.36251e-06	9.25666e-07	CNR1/GCG/IL1RN/LEP/MC4R/GHRL/SREBF1	7	BP
GO:0033993	response to lipid	10/43	615/18207	1.25872e-06	5.36251e-06	9.25666e-07	CNR1/CPN1/EPO/HTR1B/IL1RN/LEP/CITED1/GHRL/SLC6A4/SREBF1	10	BP
GO:0044765	single-organism transport	21/43	3085/18207	1.37733e-06	5.78849e-06	9.99198e-07	CNR1/CRP/ADRA2B/EPO/GCG/GSK3A/GSK3B/HTR1A/HTR1B/IL1RN/KCNC1/LEP/MC4R/NPY/GHRL/PNLIP/RETN/SLC6A2/SLC6A3/SLC6A4/SREBF1	21	BP
GO:0008217	regulation of blood pressure	6/43	153/18207	1.50533e-06	6.24208e-06	1.0775e-06	CNR1/ADRA2B/GNB3/GSK3A/LEP/NPY	6	BP
GO:0070887	cellular response to chemical stimulus	17/43	2049/18207	1.65128e-06	6.75721e-06	1.16642e-06	CRP/CYP3A4/AGRP/EPO/GCG/GNB3/GSK3A/GSK3B/HTR1B/IL1RN/LEP/CITED1/MTR/GHRL/LEPROT/SLC6A4/SREBF1	17	BP
GO:0032501	multicellular organismal process	29/43	5812/18207	1.84687e-06	7.45944e-06	1.28763e-06	CNR1/CRP/ADRA2B/AGRP/EPO/POLM/GNB3/GSK3A/GSK3B/HTR1A/HTR1B/HTR1D/HTR7/IL1RN/LEP/LEPR/MC4R/CITED1/MTHFR/MTR/NPY/GHRL/PNLIP/RETN/PYY/SLC6A2/SLC6A3/SLC6A4/SREBF1	29	BP
GO:0032868	response to insulin	7/43	258/18207	2.2049e-06	8.79132e-06	1.51754e-06	AGRP/GSK3A/LEP/MC4R/CITED1/RETN/SREBF1	7	BP
GO:0044710	single-organism metabolic process	26/43	4775/18207	2.2904e-06	9.01663e-06	1.55643e-06	CNR1/CRP/ADRA2B/CYP3A4/BHMT2/GCG/POLM/GNB3/GSK3A/GSK3B/HTR1B/HTR1E/IL1RN/LEP/LEPR/MC4R/CITED1/MTHFR/MTR/GHRL/PNLIP/RETN/CFB/BHMT/SREBF1/TARS	26	BP
GO:0071702	organic substance transport	17/43	2104/18207	2.39025e-06	9.29208e-06	1.60398e-06	CNR1/ADRA2B/GCG/GSK3A/GSK3B/HTR1A/HTR1B/IL1RN/LEP/MC4R/GHRL/PNLIP/RETN/SLC6A2/SLC6A3/SLC6A4/SREBF1	17	BP
GO:0044699	single-organism process	41/43	12011/18207	4.40632e-06	1.69181e-05	2.92037e-06	CNR1/CRP/ADRA2B/CYP3A4/AGRP/EPO/BHMT2/GCG/POLM/GNB3/GSK3A/GSK3B/HIP1/HTR1A/HTR1B/HTR1D/HTR1E/HTR1F/HTR7/IL1RN/KCNC1/LEP/LEPR/MC4R/CITED1/MTHFR/MTR/NPY/GHRL/PNLIP/LEPROT/RETN/PYY/CFB/BHMT/SLC6A2/SLC6A3/SLC6A4/SREBF1/TARS/UBL4A	41	BP
GO:0071375	cellular response to peptide hormone stimulus	7/43	290/18207	4.77088e-06	1.79379e-05	3.0964e-06	GCG/GNB3/GSK3A/LEP/GHRL/LEPROT/SREBF1	7	BP
GO:0044763	single-organism cellular process	39/43	10756/18207	4.78728e-06	1.79379e-05	3.0964e-06	CNR1/CRP/ADRA2B/CYP3A4/AGRP/EPO/BHMT2/GCG/POLM/GNB3/GSK3A/GSK3B/HIP1/HTR1A/HTR1B/HTR1D/HTR1E/HTR1F/HTR7/IL1RN/KCNC1/LEP/LEPR/MC4R/CITED1/MTHFR/MTR/NPY/GHRL/PNLIP/LEPROT/RETN/PYY/BHMT/SLC6A2/SLC6A3/SLC6A4/SREBF1/TARS	39	BP
GO:0055114	oxidation-reduction process	9/43	559/18207	5.04655e-06	1.86842e-05	3.22524e-06	CNR1/CYP3A4/GCG/GNB3/GSK3A/GSK3B/LEP/LEPR/MC4R	9	BP
GO:0032870	cellular response to hormone stimulus	8/43	425/18207	5.84634e-06	2.13907e-05	3.69242e-06	AGRP/GCG/GNB3/GSK3A/LEP/GHRL/LEPROT/SREBF1	8	BP
GO:1901653	cellular response to peptide	7/43	301/18207	6.09007e-06	2.20234e-05	3.80163e-06	GCG/GNB3/GSK3A/LEP/GHRL/LEPROT/SREBF1	7	BP
GO:0044281	small molecule metabolic process	19/43	2824/18207	7.25398e-06	2.59309e-05	4.47614e-06	CNR1/CYP3A4/BHMT2/GCG/GNB3/GSK3A/GSK3B/HTR1B/HTR1E/IL1RN/LEP/LEPR/MC4R/MTHFR/MTR/PNLIP/BHMT/SREBF1/TARS	19	BP
GO:0048511	rhythmic process	6/43	204/18207	7.93306e-06	2.80361e-05	4.83954e-06	GSK3B/HTR7/LEP/GHRL/RETN/SLC6A4	6	BP
GO:0051641	cellular localization	17/43	2300/18207	8.13616e-06	2.84308e-05	4.90768e-06	CNR1/ADRA2B/EPO/GCG/GSK3A/GSK3B/HTR1A/HTR1B/IL1RN/LEP/MC4R/CITED1/GHRL/LEPROT/RETN/SREBF1/UBL4A	17	BP
GO:0006812	cation transport	10/43	769/18207	9.20077e-06	3.17938e-05	5.48818e-06	CNR1/EPO/GCG/HTR1A/HTR1B/KCNC1/LEP/NPY/SLC6A3/SLC6A4	10	BP
GO:0015980	energy derivation by oxidation of organic compounds	7/43	325/18207	1.00449e-05	3.43293e-05	5.92585e-06	GCG/GNB3/GSK3A/GSK3B/LEP/LEPR/MC4R	7	BP
GO:0007568	aging	6/43	218/18207	1.15841e-05	3.91591e-05	6.75957e-06	CNR1/CRP/EPO/RETN/SLC6A3/SREBF1	6	BP
GO:0043269	regulation of ion transport	7/43	336/18207	1.24664e-05	4.16887e-05	7.19622e-06	CNR1/EPO/GCG/HTR1A/HTR1B/IL1RN/LEP	7	BP
GO:0090066	regulation of anatomical structure size	7/43	339/18207	1.32049e-05	4.36886e-05	7.54144e-06	ADRA2B/HTR1A/HTR1B/HTR1D/HTR7/LEP/SLC6A4	7	BP
GO:0048584	positive regulation of response to stimulus	13/43	1429/18207	1.59203e-05	5.21182e-05	8.99654e-06	CNR1/CRP/ADRA2B/AGRP/EPO/GCG/GSK3A/IL1RN/LEP/CITED1/NPY/GHRL/CFB	13	BP
GO:0044057	regulation of system process	7/43	352/18207	1.68383e-05	5.45491e-05	9.41615e-06	ADRA2B/GSK3A/GSK3B/LEP/GHRL/RETN/SREBF1	7	BP
GO:1901564	organonitrogen compound metabolic process	15/43	1951/18207	2.18587e-05	6.93919e-05	1.19783e-05	CYP3A4/BHMT2/GCG/GNB3/GSK3A/GSK3B/HTR1A/HTR1B/HTR1E/MC4R/MTHFR/MTR/BHMT/SLC6A3/TARS	15	BP
GO:2000026	regulation of multicellular organismal development	12/43	1251/18207	2.18663e-05	6.93919e-05	1.19783e-05	CNR1/CRP/ADRA2B/EPO/GSK3A/GSK3B/IL1RN/LEP/CITED1/GHRL/RETN/SLC6A4	12	BP
GO:0051239	regulation of multicellular organismal process	15/43	1970/18207	2.4544e-05	7.71028e-05	1.33093e-05	CNR1/CRP/ADRA2B/EPO/GSK3A/GSK3B/IL1RN/LEP/MC4R/CITED1/GHRL/RETN/SLC6A3/SLC6A4/SREBF1	15	BP
GO:0097305	response to alcohol	6/43	261/18207	3.20128e-05	9.95598e-05	1.71858e-05	CNR1/CRP/EPO/HTR1B/SLC6A3/SLC6A4	6	BP
GO:0051649	establishment of localization in cell	15/43	2041/18207	3.73745e-05	0.000115084	1.98656e-05	CNR1/ADRA2B/EPO/GCG/GSK3A/GSK3B/HTR1A/HTR1B/IL1RN/LEP/MC4R/CITED1/GHRL/RETN/SREBF1	15	BP
GO:0009628	response to abiotic stimulus	10/43	918/18207	4.23856e-05	0.000129234	2.23082e-05	CRP/AGRP/EPO/GSK3B/HTR1B/LEP/MTHFR/PNLIP/RETN/SLC6A4	10	BP
GO:0006091	generation of precursor metabolites and energy	7/43	412/18207	4.60399e-05	0.000139014	2.39963e-05	GCG/GNB3/GSK3A/GSK3B/LEP/LEPR/MC4R	7	BP
GO:0051240	positive regulation of multicellular organismal process	8/43	576/18207	5.21295e-05	0.000155887	2.6909e-05	CNR1/ADRA2B/GSK3A/LEP/MC4R/GHRL/RETN/SLC6A3	8	BP
GO:0060284	regulation of cell development	8/43	584/18207	5.74469e-05	0.000170152	2.93713e-05	CNR1/CRP/ADRA2B/EPO/GSK3A/GSK3B/CITED1/SLC6A4	8	BP
GO:0044711	single-organism biosynthetic process	12/43	1389/18207	6.13666e-05	0.00017977	3.10316e-05	CYP3A4/BHMT2/GCG/GSK3A/GSK3B/HTR1B/LEP/MC4R/CITED1/MTHFR/BHMT/SREBF1	12	BP
GO:0071310	cellular response to organic substance	13/43	1625/18207	6.18502e-05	0.00017977	3.10316e-05	AGRP/GCG/GNB3/GSK3A/GSK3B/HTR1B/IL1RN/LEP/CITED1/GHRL/LEPROT/SLC6A4/SREBF1	13	BP
GO:0023051	regulation of signaling	16/43	2407/18207	6.41014e-05	0.000184588	3.18633e-05	CNR1/ADRA2B/EPO/GCG/GSK3A/GSK3B/HTR1A/HTR1B/IL1RN/LEP/CITED1/GHRL/LEPROT/RETN/SLC6A4/SREBF1	16	BP
GO:0010646	regulation of cell communication	16/43	2414/18207	6.64268e-05	0.00018953	3.27162e-05	CNR1/ADRA2B/EPO/GCG/GSK3A/GSK3B/HTR1A/HTR1B/IL1RN/LEP/CITED1/GHRL/LEPROT/RETN/SLC6A4/SREBF1	16	BP
GO:0006811	ion transport	11/43	1189/18207	7.26092e-05	0.000205286	3.54361e-05	CNR1/EPO/GCG/HTR1A/HTR1B/IL1RN/KCNC1/LEP/NPY/SLC6A3/SLC6A4	11	BP
GO:0048518	positive regulation of biological process	21/43	3944/18207	7.33643e-05	0.000205552	3.5482e-05	CNR1/CRP/ADRA2B/AGRP/EPO/GCG/GSK3A/GSK3B/HIP1/HTR1A/IL1RN/LEP/MC4R/CITED1/NPY/GHRL/RETN/CFB/SLC6A3/SLC6A4/SREBF1	21	BP
GO:1901615	organic hydroxy compound metabolic process	7/43	453/18207	8.36514e-05	0.000232282	4.00961e-05	CYP3A4/HTR1A/LEP/LEPR/CITED1/SLC6A3/SREBF1	7	BP
GO:0010562	positive regulation of phosphorus metabolic process	9/43	805/18207	8.98442e-05	0.000245101	4.23089e-05	ADRA2B/EPO/GCG/GSK3A/GSK3B/IL1RN/LEP/MC4R/GHRL	9	BP
GO:0045937	positive regulation of phosphate metabolic process	9/43	805/18207	8.98442e-05	0.000245101	4.23089e-05	ADRA2B/EPO/GCG/GSK3A/GSK3B/IL1RN/LEP/MC4R/GHRL	9	BP
GO:0031401	positive regulation of protein modification process	9/43	808/18207	9.2439e-05	0.000249987	4.31523e-05	ADRA2B/EPO/GCG/GSK3A/GSK3B/IL1RN/LEP/GHRL/SREBF1	9	BP
GO:0001934	positive regulation of protein phosphorylation	8/43	630/18207	9.76145e-05	0.000261708	4.51755e-05	ADRA2B/EPO/GCG/GSK3A/GSK3B/IL1RN/LEP/GHRL	8	BP
GO:0022414	reproductive process	10/43	1046/18207	0.000126436	0.000336082	5.80138e-05	CNR1/ADRA2B/AGRP/EPO/IL1RN/LEP/GHRL/RETN/SLC6A3/SLC6A4	10	BP
GO:0048519	negative regulation of biological process	19/43	3457/18207	0.00013456	0.000354645	6.12181e-05	CNR1/CRP/ADRA2B/EPO/GCG/GSK3A/GSK3B/HTR1B/HTR1E/IL1RN/LEP/MC4R/CITED1/GHRL/LEPROT/RETN/SLC6A3/SLC6A4/SREBF1	19	BP
GO:1901566	organonitrogen compound biosynthetic process	8/43	669/18207	0.00014787	0.00038645	6.67082e-05	BHMT2/GCG/GSK3A/HTR1B/MC4R/MTHFR/BHMT/SLC6A3	8	BP
GO:0023057	negative regulation of signaling	9/43	861/18207	0.00014985	0.000388362	6.70383e-05	EPO/GCG/GSK3A/GSK3B/HTR1B/IL1RN/CITED1/LEPROT/SLC6A4	9	BP
GO:0010648	negative regulation of cell communication	9/43	864/18207	0.000153839	0.000395404	6.82539e-05	EPO/GCG/GSK3A/GSK3B/HTR1B/IL1RN/CITED1/LEPROT/SLC6A4	9	BP
GO:0006950	response to stress	18/43	3224/18207	0.000184424	0.00047013	8.11528e-05	CNR1/CRP/ADRA2B/EPO/GCG/POLM/GSK3A/GSK3B/HTR1A/IL1RN/LEP/CITED1/MTHFR/GHRL/CFB/SLC6A2/SLC6A4/SREBF1	18	BP
GO:0051960	regulation of nervous system development	7/43	518/18207	0.000192004	0.000485474	8.38016e-05	CNR1/CRP/ADRA2B/EPO/GSK3B/GHRL/SLC6A4	7	BP
GO:0032270	positive regulation of cellular protein metabolic process	9/43	906/18207	0.000219745	0.000551135	9.51358e-05	ADRA2B/EPO/GCG/GSK3A/GSK3B/IL1RN/LEP/GHRL/SREBF1	9	BP
GO:0019752	carboxylic acid metabolic process	9/43	909/18207	0.00022524	0.000560396	9.67345e-05	CNR1/BHMT2/IL1RN/LEP/MTHFR/MTR/BHMT/SREBF1/TARS	9	BP
GO:1901701	cellular response to oxygen-containing compound	8/43	713/18207	0.00022859	0.000564218	9.73942e-05	GCG/GNB3/GSK3A/LEP/GHRL/LEPROT/SLC6A4/SREBF1	8	BP
GO:0045664	regulation of neuron differentiation	6/43	377/18207	0.000241656	0.000591772	0.000102151	CNR1/CRP/ADRA2B/EPO/GSK3B/SLC6A4	6	BP
GO:0042327	positive regulation of phosphorylation	8/43	723/18207	0.000251259	0.00061048	0.00010538	ADRA2B/EPO/GCG/GSK3A/GSK3B/IL1RN/LEP/GHRL	8	BP
GO:0008150	biological_process	43/43	15034/18207	0.000262664	0.000630131	0.000108772	CNR1/CPN1/CRP/ADRA2B/CYP3A4/AGRP/EPO/BHMT2/GCG/POLM/GNB3/GSK3A/GSK3B/HIP1/HTR1A/HTR1B/HTR1D/HTR1E/HTR1F/HTR7/IL1RN/KCNC1/LEP/LEPR/MC4R/CITED1/MTHFR/MTR/NPY/GHRL/PNLIP/LEPROT/RETN/PYY/CFB/BHMT/SLC6A2/SLC6A3/SLC6A4/SREBF1/TARS/UBL4A/HIP1R	43	BP
GO:0007399	nervous system development	13/43	1874/18207	0.000263399	0.000630131	0.000108772	CNR1/CRP/ADRA2B/EPO/GSK3A/GSK3B/LEP/CITED1/MTR/NPY/GHRL/SLC6A3/SLC6A4	13	BP
GO:0050794	regulation of cellular process	31/43	8216/18207	0.000309588	0.000734977	0.00012687	CNR1/CRP/ADRA2B/AGRP/EPO/GCG/GNB3/GSK3A/GSK3B/HIP1/HTR1A/HTR1B/HTR1D/HTR1E/HTR1F/HTR7/IL1RN/LEP/LEPR/MC4R/CITED1/NPY/GHRL/PNLIP/LEPROT/RETN/PYY/BHMT/SLC6A3/SLC6A4/SREBF1	31	BP
GO:0050793	regulation of developmental process	12/43	1658/18207	0.00032996	0.00077252	0.000133351	CNR1/CRP/ADRA2B/EPO/GSK3A/GSK3B/IL1RN/LEP/CITED1/GHRL/RETN/SLC6A4	12	BP
GO:0050789	regulation of biological process	32/43	8685/18207	0.00033037	0.00077252	0.000133351	CNR1/CRP/ADRA2B/AGRP/EPO/GCG/GNB3/GSK3A/GSK3B/HIP1/HTR1A/HTR1B/HTR1D/HTR1E/HTR1F/HTR7/IL1RN/LEP/LEPR/MC4R/CITED1/NPY/GHRL/PNLIP/LEPROT/RETN/PYY/CFB/BHMT/SLC6A3/SLC6A4/SREBF1	32	BP
GO:0034097	response to cytokine	7/43	573/18207	0.000354821	0.000823502	0.000142151	EPO/GSK3A/GSK3B/IL1RN/LEP/CITED1/MTHFR	7	BP
GO:0065007	biological regulation	33/43	9193/18207	0.000376688	0.000867777	0.000149794	CNR1/CRP/ADRA2B/CYP3A4/AGRP/EPO/GCG/GNB3/GSK3A/GSK3B/HIP1/HTR1A/HTR1B/HTR1D/HTR1E/HTR1F/HTR7/IL1RN/LEP/LEPR/MC4R/CITED1/NPY/GHRL/PNLIP/LEPROT/RETN/PYY/CFB/BHMT/SLC6A3/SLC6A4/SREBF1	33	BP
GO:0051247	positive regulation of protein metabolic process	9/43	990/18207	0.000423453	0.000968338	0.000167153	ADRA2B/EPO/GCG/GSK3A/GSK3B/IL1RN/LEP/GHRL/SREBF1	9	BP
GO:0042981	regulation of apoptotic process	10/43	1233/18207	0.000478366	0.00108593	0.00018745	CNR1/EPO/GCG/GSK3A/GSK3B/HIP1/IL1RN/LEP/CITED1/GHRL	10	BP
GO:0043067	regulation of programmed cell death	10/43	1246/18207	0.000519714	0.00117124	0.000202177	CNR1/EPO/GCG/GSK3A/GSK3B/HIP1/IL1RN/LEP/CITED1/GHRL	10	BP
GO:0044703	multi-organism reproductive process	8/43	808/18207	0.000529339	0.00117786	0.00020332	CNR1/ADRA2B/AGRP/EPO/IL1RN/LEP/GHRL/SLC6A4	8	BP
GO:0043436	oxoacid metabolic process	9/43	1021/18207	0.000530227	0.00117786	0.00020332	CNR1/BHMT2/IL1RN/LEP/MTHFR/MTR/BHMT/SREBF1/TARS	9	BP
GO:0051093	negative regulation of developmental process	7/43	622/18207	0.000580061	0.00127938	0.000220844	CRP/GSK3A/GSK3B/LEP/CITED1/GHRL/SLC6A4	7	BP
GO:0023056	positive regulation of signaling	9/43	1035/18207	0.000585268	0.00127938	0.000220844	ADRA2B/EPO/GCG/GSK3A/IL1RN/LEP/CITED1/GHRL/RETN	9	BP
GO:0009968	negative regulation of signal transduction	8/43	821/18207	0.000588268	0.00127938	0.000220844	EPO/GCG/GSK3A/GSK3B/HTR1B/IL1RN/CITED1/LEPROT	8	BP
GO:0006082	organic acid metabolic process	9/43	1038/18207	0.000597656	0.00129077	0.00022281	CNR1/BHMT2/IL1RN/LEP/MTHFR/MTR/BHMT/SREBF1/TARS	9	BP
GO:0010647	positive regulation of cell communication	9/43	1039/18207	0.000601833	0.00129083	0.00022282	ADRA2B/EPO/GCG/GSK3A/IL1RN/LEP/CITED1/GHRL/RETN	9	BP
GO:0051130	positive regulation of cellular component organization	7/43	632/18207	0.00063766	0.0013563	0.000234122	CNR1/CRP/GSK3A/GSK3B/HIP1/GHRL/SREBF1	7	BP
GO:0044283	small molecule biosynthetic process	6/43	453/18207	0.000641081	0.0013563	0.000234122	CYP3A4/BHMT2/LEP/MTHFR/BHMT/SREBF1	6	BP
GO:0010941	regulation of cell death	10/43	1291/18207	0.00068667	0.00144294	0.000249077	CNR1/EPO/GCG/GSK3A/GSK3B/HIP1/IL1RN/LEP/CITED1/GHRL	10	BP
GO:0050767	regulation of neurogenesis	6/43	463/18207	0.000718659	0.00150002	0.00025893	CNR1/CRP/ADRA2B/EPO/GSK3B/SLC6A4	6	BP
GO:0019220	regulation of phosphate metabolic process	11/43	1551/18207	0.000738839	0.00153186	0.000264427	ADRA2B/EPO/GCG/GSK3A/GSK3B/HTR1B/HTR1E/IL1RN/LEP/MC4R/GHRL	11	BP
GO:0051174	regulation of phosphorus metabolic process	11/43	1564/18207	0.000792331	0.00162588	0.000280657	ADRA2B/EPO/GCG/GSK3A/GSK3B/HTR1B/HTR1E/IL1RN/LEP/MC4R/GHRL	11	BP
GO:0043066	negative regulation of apoptotic process	7/43	656/18207	0.000794644	0.00162588	0.000280657	EPO/GCG/GSK3B/IL1RN/LEP/CITED1/GHRL	7	BP
GO:0071704	organic substance metabolic process	33/43	9516/18207	0.000842004	0.00171152	0.00029544	CNR1/CPN1/CRP/ADRA2B/CYP3A4/EPO/BHMT2/GCG/POLM/GNB3/GSK3A/GSK3B/HIP1/HTR1A/HTR1B/HTR1E/IL1RN/LEP/LEPR/MC4R/CITED1/MTHFR/MTR/GHRL/PNLIP/RETN/CFB/BHMT/SLC6A3/SLC6A4/SREBF1/TARS/UBL4A	33	BP
GO:0043069	negative regulation of programmed cell death	7/43	665/18207	0.000860874	0.00173852	0.0003001	EPO/GCG/GSK3B/IL1RN/LEP/CITED1/GHRL	7	BP
GO:0030182	neuron differentiation	9/43	1097/18207	0.000888907	0.00178355	0.000307873	CNR1/CRP/ADRA2B/EPO/GSK3B/LEP/NPY/GHRL/SLC6A4	9	BP
GO:0007169	transmembrane receptor protein tyrosine kinase signaling pathway	7/43	671/18207	0.000907411	0.001809	0.000312267	ADRA2B/GSK3A/GSK3B/LEP/GHRL/LEPROT/SREBF1	7	BP
GO:0000003	reproduction	9/43	1109/18207	0.000960457	0.00189923	0.000327841	CNR1/ADRA2B/AGRP/EPO/IL1RN/LEP/GHRL/SLC6A3/SLC6A4	9	BP
GO:0043408	regulation of MAPK cascade	6/43	490/18207	0.00096488	0.00189923	0.000327841	ADRA2B/GCG/GSK3B/IL1RN/LEP/GHRL	6	BP
GO:1900542	regulation of purine nucleotide metabolic process	6/43	495/18207	0.00101686	0.00198896	0.00034333	GCG/GSK3A/GSK3B/HTR1B/HTR1E/MC4R	6	BP
GO:0006140	regulation of nucleotide metabolic process	6/43	498/18207	0.00104908	0.00203914	0.000351993	GCG/GSK3A/GSK3B/HTR1B/HTR1E/MC4R	6	BP
GO:0001932	regulation of protein phosphorylation	8/43	899/18207	0.00106423	0.00204522	0.000353042	ADRA2B/EPO/GCG/GSK3A/GSK3B/IL1RN/LEP/GHRL	8	BP
GO:0009987	cellular process	40/43	13315/18207	0.00106536	0.00204522	0.000353042	CNR1/CRP/ADRA2B/CYP3A4/AGRP/EPO/BHMT2/GCG/POLM/GNB3/GSK3A/GSK3B/HIP1/HTR1A/HTR1B/HTR1D/HTR1E/HTR1F/HTR7/IL1RN/KCNC1/LEP/LEPR/MC4R/CITED1/MTHFR/MTR/NPY/GHRL/PNLIP/LEPROT/RETN/PYY/BHMT/SLC6A2/SLC6A3/SLC6A4/SREBF1/TARS/UBL4A	40	BP
GO:0044702	single organism reproductive process	8/43	911/18207	0.00115924	0.00220214	0.00038013	CNR1/AGRP/EPO/LEP/GHRL/RETN/SLC6A3/SLC6A4	8	BP
GO:0060548	negative regulation of cell death	7/43	700/18207	0.00116126	0.00220214	0.00038013	EPO/GCG/GSK3B/IL1RN/LEP/CITED1/GHRL	7	BP
GO:0048468	cell development	11/43	1644/18207	0.00119817	0.00225836	0.000389834	CNR1/CRP/ADRA2B/EPO/GSK3A/GSK3B/LEP/CITED1/NPY/GHRL/SLC6A4	11	BP
GO:0031399	regulation of protein modification process	9/43	1146/18207	0.00121135	0.00226945	0.000391749	ADRA2B/EPO/GCG/GSK3A/GSK3B/IL1RN/LEP/GHRL/SREBF1	9	BP
GO:0007167	enzyme linked receptor protein signaling pathway	8/43	937/18207	0.00138857	0.0025859	0.000446373	ADRA2B/GSK3A/GSK3B/LEP/CITED1/GHRL/LEPROT/SREBF1	8	BP
GO:0009893	positive regulation of metabolic process	13/43	2235/18207	0.00143307	0.00265289	0.000457937	ADRA2B/EPO/GCG/GSK3A/GSK3B/IL1RN/LEP/MC4R/CITED1/GHRL/RETN/SLC6A4/SREBF1	13	BP
GO:0072521	purine-containing compound metabolic process	8/43	945/18207	0.00146601	0.00269781	0.000465691	GCG/GNB3/GSK3A/GSK3B/HTR1B/HTR1E/MC4R/MTHFR	8	BP
GO:0048523	negative regulation of cellular process	16/43	3154/18207	0.00148762	0.00272147	0.000469774	CNR1/CRP/ADRA2B/EPO/GCG/GSK3A/GSK3B/HTR1B/HTR1E/IL1RN/LEP/CITED1/GHRL/LEPROT/SLC6A4/SREBF1	16	BP
GO:0048699	generation of neurons	9/43	1189/18207	0.00156759	0.002851	0.000492134	CNR1/CRP/ADRA2B/EPO/GSK3B/LEP/NPY/GHRL/SLC6A4	9	BP
GO:0045595	regulation of cell differentiation	9/43	1192/18207	0.00159531	0.00288455	0.000497925	CNR1/CRP/ADRA2B/EPO/GSK3A/GSK3B/LEP/CITED1/SLC6A4	9	BP
GO:0032101	regulation of response to external stimulus	6/43	545/18207	0.00166426	0.00299182	0.000516442	CNR1/LEP/NPY/GHRL/CFB/SLC6A3	6	BP
GO:0040008	regulation of growth	6/43	554/18207	0.00180823	0.00323196	0.000557894	GSK3A/LEP/MC4R/GHRL/SLC6A3/SLC6A4	6	BP
GO:0000165	MAPK cascade	6/43	557/18207	0.00185828	0.00330242	0.000570058	ADRA2B/GCG/GSK3B/IL1RN/LEP/GHRL	6	BP
GO:0009967	positive regulation of signal transduction	8/43	987/18207	0.00193129	0.00341268	0.000589091	ADRA2B/EPO/GCG/GSK3A/IL1RN/LEP/CITED1/GHRL	8	BP
GO:0010604	positive regulation of macromolecule metabolic process	12/43	2032/18207	0.00202646	0.00356062	0.000614627	ADRA2B/EPO/GCG/GSK3A/GSK3B/IL1RN/LEP/CITED1/GHRL/RETN/SLC6A4/SREBF1	12	BP
GO:0051050	positive regulation of transport	6/43	569/18207	0.00206909	0.00360138	0.000621663	GCG/GSK3B/HIP1/LEP/GHRL/RETN	6	BP
GO:0019222	regulation of metabolic process	22/43	5331/18207	0.00207282	0.00360138	0.000621663	CNR1/ADRA2B/EPO/GCG/GSK3A/GSK3B/HIP1/HTR1A/HTR1B/HTR1E/IL1RN/LEP/LEPR/MC4R/CITED1/GHRL/RETN/CFB/BHMT/SLC6A3/SLC6A4/SREBF1	22	BP
GO:0023014	signal transduction by phosphorylation	6/43	574/18207	0.0021621	0.00373563	0.000644838	ADRA2B/GCG/GSK3B/IL1RN/LEP/GHRL	6	BP
GO:0022008	neurogenesis	9/43	1258/18207	0.0023132	0.00397461	0.00068609	CNR1/CRP/ADRA2B/EPO/GSK3B/LEP/NPY/GHRL/SLC6A4	9	BP
GO:1902531	regulation of intracellular signal transduction	9/43	1289/18207	0.00273004	0.00466507	0.000805275	ADRA2B/EPO/GCG/GSK3A/GSK3B/IL1RN/LEP/GHRL/LEPROT	9	BP
GO:0008152	metabolic process	33/43	10103/18207	0.00320536	0.00544736	0.000940313	CNR1/CPN1/CRP/ADRA2B/CYP3A4/EPO/BHMT2/GCG/POLM/GNB3/GSK3A/GSK3B/HIP1/HTR1A/HTR1B/HTR1E/IL1RN/LEP/LEPR/MC4R/CITED1/MTHFR/MTR/GHRL/PNLIP/RETN/CFB/BHMT/SLC6A3/SLC6A4/SREBF1/TARS/UBL4A	33	BP
GO:0008219	cell death	11/43	1863/18207	0.0032667	0.00549206	0.000948029	CNR1/EPO/GCG/GSK3A/GSK3B/HIP1/IL1RN/LEP/CITED1/GHRL/SLC6A3	11	BP
GO:0042325	regulation of phosphorylation	8/43	1074/18207	0.00326698	0.00549206	0.000948029	ADRA2B/EPO/GCG/GSK3A/GSK3B/IL1RN/LEP/GHRL	8	BP
GO:0016265	death	11/43	1865/18207	0.0032942	0.00550804	0.000950787	CNR1/EPO/GCG/GSK3A/GSK3B/HIP1/IL1RN/LEP/CITED1/GHRL/SLC6A3	11	BP
GO:0044238	primary metabolic process	31/43	9217/18207	0.00342323	0.00569318	0.000982746	CNR1/CPN1/CRP/ADRA2B/CYP3A4/EPO/BHMT2/GCG/POLM/GNB3/GSK3A/GSK3B/HIP1/HTR1A/HTR1B/HTR1E/IL1RN/LEP/LEPR/MC4R/CITED1/MTHFR/MTR/GHRL/PNLIP/CFB/BHMT/SLC6A3/SREBF1/TARS/UBL4A	31	BP
GO:0009150	purine ribonucleotide metabolic process	7/43	855/18207	0.00360829	0.00596903	0.00103036	GCG/GNB3/GSK3A/GSK3B/HTR1B/HTR1E/MC4R	7	BP
GO:0055086	nucleobase-containing small molecule metabolic process	8/43	1110/18207	0.00399616	0.0065414	0.00112916	GCG/GNB3/GSK3A/GSK3B/HTR1B/HTR1E/MC4R/MTHFR	8	BP
GO:0009259	ribonucleotide metabolic process	7/43	871/18207	0.00399635	0.0065414	0.00112916	GCG/GNB3/GSK3A/GSK3B/HTR1B/HTR1E/MC4R	7	BP
GO:0051246	regulation of protein metabolic process	10/43	1637/18207	0.00408319	0.00663242	0.00114487	ADRA2B/EPO/GCG/GSK3A/GSK3B/IL1RN/LEP/GHRL/CFB/SREBF1	10	BP
GO:0045859	regulation of protein kinase activity	6/43	653/18207	0.00409461	0.00663242	0.00114487	ADRA2B/GCG/GSK3A/GSK3B/IL1RN/GHRL	6	BP
GO:0019693	ribose phosphate metabolic process	7/43	876/18207	0.00412394	0.00664532	0.0011471	GCG/GNB3/GSK3A/GSK3B/HTR1B/HTR1E/MC4R	7	BP
GO:1902533	positive regulation of intracellular signal transduction	6/43	658/18207	0.00424976	0.00681276	0.00117601	ADRA2B/EPO/GCG/IL1RN/LEP/GHRL	6	BP
GO:0006915	apoptotic process	10/43	1655/18207	0.00441589	0.00704278	0.00121571	CNR1/EPO/GCG/GSK3A/GSK3B/HIP1/IL1RN/LEP/CITED1/GHRL	10	BP
GO:0048522	positive regulation of cellular process	16/43	3506/18207	0.00456067	0.00723657	0.00124916	CNR1/CRP/ADRA2B/EPO/GCG/GSK3A/GSK3B/HTR1A/IL1RN/LEP/MC4R/CITED1/GHRL/RETN/SLC6A4/SREBF1	16	BP
GO:0009607	response to biotic stimulus	6/43	671/18207	0.00467364	0.00737819	0.00127361	CNR1/CRP/EPO/GSK3B/IL1RN/CITED1	6	BP
GO:0012501	programmed cell death	10/43	1674/18207	0.00479027	0.00752411	0.0012988	CNR1/EPO/GCG/GSK3A/GSK3B/HIP1/IL1RN/LEP/CITED1/GHRL	10	BP
GO:0006163	purine nucleotide metabolic process	7/43	907/18207	0.00498599	0.00779217	0.00134507	GCG/GNB3/GSK3A/GSK3B/HTR1B/HTR1E/MC4R	7	BP
GO:0006952	defense response	9/43	1414/18207	0.00505954	0.00783026	0.00135164	CNR1/CRP/GSK3A/GSK3B/HTR1A/IL1RN/CITED1/GHRL/CFB	9	BP
GO:0008283	cell proliferation	10/43	1687/18207	0.00506072	0.00783026	0.00135164	EPO/GCG/HTR1A/LEP/CITED1/NPY/GHRL/RETN/PYY/SLC6A4	10	BP
GO:0043549	regulation of kinase activity	6/43	688/18207	0.00527437	0.00812043	0.00140173	ADRA2B/GCG/GSK3A/GSK3B/IL1RN/GHRL	6	BP
GO:0048609	multicellular organismal reproductive process	6/43	689/18207	0.0053114	0.00813716	0.00140462	CNR1/AGRP/LEP/GHRL/SLC6A3/SLC6A4	6	BP
GO:0032268	regulation of cellular protein metabolic process	9/43	1437/18207	0.00562166	0.00857027	0.00147938	ADRA2B/EPO/GCG/GSK3A/GSK3B/IL1RN/LEP/GHRL/SREBF1	9	BP
GO:0007275	multicellular organismal development	18/43	4274/18207	0.00570647	0.00865712	0.00149438	CNR1/CRP/ADRA2B/EPO/POLM/GSK3A/GSK3B/IL1RN/LEP/LEPR/CITED1/MTR/NPY/GHRL/RETN/SLC6A3/SLC6A4/SREBF1	18	BP
GO:0032504	multicellular organism reproduction	6/43	705/18207	0.00593038	0.00895315	0.00154547	CNR1/AGRP/LEP/GHRL/SLC6A3/SLC6A4	6	BP
GO:0051338	regulation of transferase activity	6/43	711/18207	0.00617566	0.00927841	0.00160162	ADRA2B/GCG/GSK3A/GSK3B/IL1RN/GHRL	6	BP
GO:0006468	protein phosphorylation	8/43	1205/18207	0.00653706	0.00977416	0.0016872	ADRA2B/EPO/GCG/GSK3A/GSK3B/IL1RN/LEP/GHRL	8	BP
GO:0080090	regulation of primary metabolic process	19/43	4708/18207	0.00692232	0.0103007	0.00177808	CNR1/ADRA2B/EPO/GCG/GSK3A/GSK3B/HIP1/HTR1A/HTR1B/HTR1E/IL1RN/LEP/MC4R/CITED1/GHRL/CFB/BHMT/SLC6A3/SREBF1	19	BP
GO:0030154	cell differentiation	14/43	3010/18207	0.00737563	0.010923	0.0018855	CNR1/CRP/ADRA2B/EPO/POLM/GSK3A/GSK3B/HIP1/LEP/CITED1/NPY/GHRL/RETN/SLC6A4	14	BP
GO:0043085	positive regulation of catalytic activity	7/43	981/18207	0.00759429	0.0111935	0.0019322	ADRA2B/GCG/GSK3A/GSK3B/HIP1/IL1RN/GHRL	7	BP
GO:0031324	negative regulation of cellular metabolic process	9/43	1534/18207	0.00855098	0.0125441	0.00216534	CNR1/GSK3A/GSK3B/HTR1B/HTR1E/LEP/CITED1/GHRL/SREBF1	9	BP
GO:0031325	positive regulation of cellular metabolic process	11/43	2118/18207	0.00864288	0.0126105	0.0021768	ADRA2B/EPO/GCG/GSK3A/GSK3B/IL1RN/LEP/MC4R/CITED1/GHRL/SREBF1	11	BP
GO:0018193	peptidyl-amino acid modification	6/43	764/18207	0.00867732	0.0126105	0.0021768	ADRA2B/EPO/GCG/GSK3B/LEP/GHRL	6	BP
GO:0007417	central nervous system development	6/43	774/18207	0.00922111	0.0133384	0.00230245	GSK3B/LEP/CITED1/NPY/SLC6A3/SLC6A4	6	BP
GO:0044767	single-organism developmental process	19/43	4848/18207	0.00965141	0.0138962	0.00239874	CNR1/CRP/ADRA2B/EPO/POLM/GSK3A/GSK3B/HIP1/IL1RN/LEP/LEPR/CITED1/MTR/NPY/GHRL/RETN/SLC6A3/SLC6A4/SREBF1	19	BP
GO:0009966	regulation of signal transduction	11/43	2154/18207	0.00977605	0.0140108	0.00241852	ADRA2B/EPO/GCG/GSK3A/GSK3B/HTR1B/IL1RN/LEP/CITED1/GHRL/LEPROT	11	BP
GO:0048856	anatomical structure development	17/43	4141/18207	0.00995061	0.0141956	0.00245042	CNR1/CRP/ADRA2B/EPO/POLM/GSK3A/GSK3B/IL1RN/LEP/CITED1/MTR/NPY/GHRL/RETN/SLC6A3/SLC6A4/SREBF1	17	BP
GO:0051094	positive regulation of developmental process	6/43	788/18207	0.0100232	0.0142339	0.00245702	CRP/ADRA2B/EPO/GSK3B/LEP/GHRL	6	BP
GO:0048513	organ development	12/43	2489/18207	0.0106062	0.0149933	0.00258811	EPO/POLM/GSK3A/GSK3B/LEP/CITED1/NPY/GHRL/RETN/SLC6A3/SLC6A4/SREBF1	12	BP
GO:0032502	developmental process	19/43	4899/18207	0.0108456	0.0152623	0.00263455	CNR1/CRP/ADRA2B/EPO/POLM/GSK3A/GSK3B/HIP1/IL1RN/LEP/LEPR/CITED1/MTR/NPY/GHRL/RETN/SLC6A3/SLC6A4/SREBF1	19	BP
GO:0009117	nucleotide metabolic process	7/43	1059/18207	0.0113299	0.015872	0.0027398	GCG/GNB3/GSK3A/GSK3B/HTR1B/HTR1E/MC4R	7	BP
GO:0006753	nucleoside phosphate metabolic process	7/43	1065/18207	0.0116645	0.0162676	0.00280808	GCG/GNB3/GSK3A/GSK3B/HTR1B/HTR1E/MC4R	7	BP
GO:0048731	system development	15/43	3530/18207	0.0123057	0.0170852	0.00294921	CNR1/CRP/ADRA2B/EPO/POLM/GSK3A/GSK3B/LEP/CITED1/MTR/NPY/GHRL/SLC6A3/SLC6A4/SREBF1	15	BP
GO:0048869	cellular developmental process	14/43	3198/18207	0.0125282	0.0173167	0.00298918	CNR1/CRP/ADRA2B/EPO/POLM/GSK3A/GSK3B/HIP1/LEP/CITED1/NPY/GHRL/RETN/SLC6A4	14	BP
GO:0031327	negative regulation of cellular biosynthetic process	7/43	1097/18207	0.0135732	0.0186782	0.0032242	GSK3A/GSK3B/HTR1B/LEP/CITED1/GHRL/SREBF1	7	BP
GO:0009892	negative regulation of metabolic process	9/43	1663/18207	0.0141244	0.0193511	0.00334034	CNR1/GSK3A/GSK3B/HTR1B/HTR1E/LEP/CITED1/GHRL/SREBF1	9	BP
GO:0009890	negative regulation of biosynthetic process	7/43	1114/18207	0.014675	0.0200173	0.00345534	GSK3A/GSK3B/HTR1B/LEP/CITED1/GHRL/SREBF1	7	BP
GO:0051704	multi-organism process	10/43	1993/18207	0.0157578	0.0214003	0.00369408	CNR1/CRP/ADRA2B/AGRP/EPO/IL1RN/LEP/CITED1/GHRL/SLC6A4	10	BP
GO:0050790	regulation of catalytic activity	9/43	1722/18207	0.0174365	0.0235772	0.00406985	CNR1/ADRA2B/GCG/GSK3A/GSK3B/HIP1/IL1RN/LEPR/GHRL	9	BP
GO:0009611	response to wounding	7/43	1161/18207	0.018057	0.0243105	0.00419643	CNR1/CRP/ADRA2B/EPO/IL1RN/GHRL/CFB	7	BP
GO:0031323	regulation of cellular metabolic process	18/43	4809/18207	0.0199027	0.0266799	0.00460544	CNR1/ADRA2B/EPO/GCG/GSK3A/GSK3B/HIP1/HTR1A/HTR1B/HTR1E/IL1RN/LEP/MC4R/CITED1/GHRL/BHMT/SLC6A3/SREBF1	18	BP
GO:0044093	positive regulation of molecular function	7/43	1196/18207	0.0209139	0.0279151	0.00481865	ADRA2B/GCG/GSK3A/GSK3B/HIP1/IL1RN/GHRL	7	BP
GO:0006629	lipid metabolic process	7/43	1201/18207	0.0213467	0.028371	0.00489735	CNR1/CYP3A4/IL1RN/LEP/LEPR/PNLIP/SREBF1	7	BP
GO:0051128	regulation of cellular component organization	8/43	1502/18207	0.0226868	0.0300237	0.00518264	CNR1/CRP/GSK3A/GSK3B/HIP1/CITED1/GHRL/SREBF1	8	BP
GO:0065009	regulation of molecular function	10/43	2123/18207	0.0236197	0.0311259	0.00537289	CNR1/ADRA2B/EPO/GCG/GSK3A/GSK3B/HIP1/IL1RN/LEPR/GHRL	10	BP
GO:0002376	immune system process	10/43	2128/18207	0.0239711	0.0314558	0.00542984	CNR1/CRP/EPO/POLM/GSK3A/GSK3B/IL1RN/LEP/CITED1/CFB	10	BP
GO:0016310	phosphorylation	8/43	1532/18207	0.0252152	0.0329493	0.00568765	ADRA2B/EPO/GCG/GSK3A/GSK3B/IL1RN/LEP/GHRL	8	BP
GO:0019538	protein metabolic process	16/43	4197/18207	0.0256031	0.0333162	0.00575098	CPN1/CRP/ADRA2B/EPO/GCG/GSK3A/GSK3B/HIP1/IL1RN/LEP/GHRL/CFB/BHMT/SREBF1/TARS/UBL4A	16	BP
GO:0045935	positive regulation of nucleobase-containing compound metabolic process	7/43	1264/18207	0.0273535	0.0354456	0.00611855	EPO/GCG/GSK3A/GSK3B/MC4R/CITED1/SREBF1	7	BP
GO:0006796	phosphate-containing compound metabolic process	12/43	2866/18207	0.0299883	0.0385959	0.00666235	ADRA2B/EPO/GCG/GNB3/GSK3A/GSK3B/HTR1B/HTR1E/IL1RN/LEP/MC4R/GHRL	12	BP
GO:0051173	positive regulation of nitrogen compound metabolic process	7/43	1289/18207	0.0300328	0.0385959	0.00666235	EPO/GCG/GSK3A/GSK3B/MC4R/CITED1/SREBF1	7	BP
GO:1901135	carbohydrate derivative metabolic process	8/43	1587/18207	0.0303627	0.0388592	0.0067078	GCG/GNB3/GSK3A/GSK3B/HTR1B/HTR1E/MC4R/MTHFR	8	BP
GO:0044237	cellular metabolic process	28/43	9100/18207	0.0326536	0.0416199	0.00718435	CNR1/ADRA2B/CYP3A4/EPO/BHMT2/GCG/POLM/GNB3/GSK3A/GSK3B/HIP1/HTR1A/HTR1B/HTR1E/IL1RN/LEP/LEPR/MC4R/CITED1/MTHFR/MTR/GHRL/PNLIP/BHMT/SLC6A3/SREBF1/TARS/UBL4A	28	BP
GO:0006793	phosphorus metabolic process	12/43	2912/18207	0.0335027	0.0424407	0.00732604	ADRA2B/EPO/GCG/GNB3/GSK3A/GSK3B/HTR1B/HTR1E/IL1RN/LEP/MC4R/GHRL	12	BP
GO:0045934	negative regulation of nucleobase-containing compound metabolic process	6/43	1035/18207	0.0335705	0.0424407	0.00732604	GSK3A/HTR1B/HTR1E/LEP/CITED1/SREBF1	6	BP
GO:0006955	immune response	7/43	1323/18207	0.033959	0.042758	0.00738081	CNR1/CRP/GSK3A/GSK3B/IL1RN/CITED1/CFB	7	BP
GO:0010558	negative regulation of macromolecule biosynthetic process	6/43	1049/18207	0.0355171	0.0445396	0.00768834	GSK3A/GSK3B/LEP/CITED1/GHRL/SREBF1	6	BP
GO:0051172	negative regulation of nitrogen compound metabolic process	6/43	1051/18207	0.0358011	0.0447154	0.00771869	GSK3A/HTR1B/HTR1E/LEP/CITED1/SREBF1	6	BP
GO:0006807	nitrogen compound metabolic process	21/43	6281/18207	0.0365884	0.0454449	0.00784462	CYP3A4/EPO/BHMT2/GCG/POLM/GNB3/GSK3A/GSK3B/HIP1/HTR1A/HTR1B/HTR1E/LEP/MC4R/CITED1/MTHFR/MTR/BHMT/SLC6A3/SREBF1/TARS	21	BP
GO:0031328	positive regulation of cellular biosynthetic process	7/43	1345/18207	0.0366774	0.0454449	0.00784462	EPO/GCG/GSK3A/GSK3B/MC4R/CITED1/SREBF1	7	BP
GO:1901360	organic cyclic compound metabolic process	20/43	5902/18207	0.0374396	0.0462052	0.00797586	CYP3A4/EPO/GCG/POLM/GNB3/GSK3A/GSK3B/HIP1/HTR1A/HTR1B/HTR1E/LEP/LEPR/MC4R/CITED1/MTHFR/MTR/SLC6A3/SREBF1/TARS	20	BP
GO:0034641	cellular nitrogen compound metabolic process	20/43	5906/18207	0.0377004	0.0463432	0.00799967	CYP3A4/EPO/GCG/POLM/GNB3/GSK3A/GSK3B/HIP1/HTR1A/HTR1B/HTR1E/LEP/MC4R/CITED1/MTHFR/MTR/BHMT/SLC6A3/SREBF1/TARS	20	BP
GO:0009891	positive regulation of biosynthetic process	7/43	1368/18207	0.0396726	0.0485755	0.00838501	EPO/GCG/GSK3A/GSK3B/MC4R/CITED1/SREBF1	7	BP

## Sheet: Pathway
ID	Description	GeneRatio	BgRatio	pvalue	p.adjust	qvalue	geneID	Count	Type
390666	Serotonin receptors	6/34	12/6960	7.72621e-12	7.72621e-11	1.62657e-11	HTR1F/HTR1A/HTR1D/HTR1E/HTR1B/HTR7	6	RACT
375280	Amine ligand-binding receptors	7/34	37/6960	3.19508e-10	1.59754e-09	3.36324e-10	HTR1F/HTR1A/HTR1D/HTR1E/HTR1B/HTR7/ADRA2B	7	RACT
500792	GPCR ligand binding	14/34	428/6960	4.01056e-09	1.33685e-08	2.81443e-09	HTR1F/HTR1A/HTR1D/NPY/GNB3/HTR1E/MC4R/HTR1B/HTR7/GHRL/PYY/CNR1/ADRA2B/GCG	14	RACT
373076	Class A/1 (Rhodopsin-like receptors)	12/34	307/6960	1.00338e-08	2.50846e-08	5.28096e-09	HTR1F/HTR1A/HTR1D/NPY/HTR1E/MC4R/HTR1B/HTR7/GHRL/PYY/CNR1/ADRA2B	12	RACT
418594	G alpha (i) signalling events	10/34	210/6960	3.51658e-08	7.03316e-08	1.48066e-08	HTR1F/HTR1A/HTR1D/NPY/GNB3/HTR1E/HTR1B/PYY/CNR1/ADRA2B	10	RACT
388396	GPCR downstream signaling	14/34	846/6960	1.83759e-05	3.06265e-05	6.44769e-06	HTR1F/HTR1A/HTR1D/NPY/GNB3/HTR1E/MC4R/HTR1B/HTR7/GHRL/PYY/CNR1/ADRA2B/GCG	14	RACT
162582	Signal Transduction	20/34	1827/6960	5.8775e-05	8.39643e-05	1.76767e-05	HTR1F/HTR1A/HTR1D/NPY/GNB3/GSK3A/LEP/HTR1E/MC4R/HTR1B/HTR7/LEPR/GSK3B/GHRL/PYY/INS-IGF2/CNR1/PNLIP/ADRA2B/GCG	20	RACT
372790	Signaling by GPCR	14/34	952/6960	7.05863e-05	8.82329e-05	1.85754e-05	HTR1F/HTR1A/HTR1D/NPY/GNB3/HTR1E/MC4R/HTR1B/HTR7/GHRL/PYY/CNR1/ADRA2B/GCG	14	RACT
ID	Description	GeneRatio	BgRatio	pvalue	p.adjust	qvalue	geneID	Count	Type
hsa04080	Neuroactive ligand-receptor interaction	11/28	272/5894	1.76439e-08	1.76439e-08	NA	HTR1F/HTR1A/HTR1D/LEP/HTR1E/MC4R/HTR1B/HTR7/LEPR/CNR1/ADRA2B	11	KEGG

## Sheet: DO
ID	Description	GeneRatio	BgRatio	pvalue	p.adjust	qvalue	geneID	Count
DOID:8670	eating disorder	10/35	28/8018	7.60618e-18	8.89924e-16	1.04085e-16	HTR1D/RETN/LEP/SLC6A4/MC4R/HTR1B/LEPR/GHRL/SLC6A2/GCG	10
DOID:10763	hypertension	21/35	594/8018	1.13504e-15	6.63996e-14	7.76603e-15	HTR1A/NPY/GNB3/RETN/LEP/SLC6A4/EPO/IL1RN/CRP/MC4R/HTR1B/HTR7/LEPR/CYP3A4/GHRL/SREBF1/CNR1/MTR/SLC6A2/MTHFR/ADRA2B	21
DOID:9970	obesity	17/35	313/8018	1.77494e-15	6.92228e-14	8.09623e-15	NPY/GNB3/RETN/LEP/SLC6A4/IL1RN/CRP/SLC6A3/MC4R/AGRP/LEPR/PYY/SREBF1/CNR1/MTR/MTHFR/GCG	17
DOID:654	overnutrition	17/35	322/8018	2.85328e-15	8.34583e-14	9.7612e-15	NPY/GNB3/RETN/LEP/SLC6A4/IL1RN/CRP/SLC6A3/MC4R/AGRP/LEPR/PYY/SREBF1/CNR1/MTR/MTHFR/GCG	17
DOID:374	nutrition disease	17/35	338/8018	6.41281e-15	1.5006e-13	1.75508e-14	NPY/GNB3/RETN/LEP/SLC6A4/IL1RN/CRP/SLC6A3/MC4R/AGRP/LEPR/PYY/SREBF1/CNR1/MTR/MTHFR/GCG	17
DOID:9455	lipid storage disease	12/35	130/8018	1.20041e-13	2.34081e-12	2.73779e-13	NPY/RETN/LEP/SLC6A4/CRP/SLC6A3/BHMT/AGRP/LEPR/GHRL/SREBF1/MTHFR	12
DOID:3211	lysosomal storage disease	12/35	150/8018	6.80564e-13	1.13751e-11	1.33043e-12	NPY/RETN/LEP/SLC6A4/CRP/SLC6A3/BHMT/AGRP/LEPR/GHRL/SREBF1/MTHFR	12
DOID:0050828	artery disease	22/35	961/8018	1.36405e-12	1.99492e-11	2.33324e-12	HTR1A/NPY/GNB3/RETN/LEP/SLC6A4/EPO/IL1RN/CRP/MC4R/HTR1B/HTR7/LEPR/CYP3A4/GHRL/SREBF1/CNR1/MTR/SLC6A2/MTHFR/ADRA2B/GCG	22
DOID:0060038	specific developmental disorder	13/35	220/8018	3.04006e-12	3.95207e-11	4.62231e-12	HTR1D/RETN/LEP/SLC6A4/IL1RN/SLC6A3/MC4R/HTR1B/LEPR/GHRL/SLC6A2/MTHFR/GCG	13
DOID:9452	fatty liver disease	10/35	95/8018	4.83706e-12	5.65936e-11	6.61913e-12	NPY/RETN/LEP/CRP/BHMT/AGRP/LEPR/GHRL/SREBF1/MTHFR	10
DOID:0060158	acquired metabolic disease	21/35	930/8018	8.57449e-12	9.12014e-11	1.06668e-11	HTR1A/NPY/GNB3/RETN/LEP/SLC6A4/IL1RN/CRP/SLC6A3/MC4R/AGRP/LEPR/GHRL/PYY/SREBF1/CNR1/MTR/SLC6A2/MTHFR/GCG/CFB	21
DOID:150	disease of mental health	24/35	1367/8018	1.85658e-11	1.81017e-10	2.11716e-11	HTR1A/HTR1D/NPY/GNB3/GSK3A/RETN/LEP/SLC6A4/IL1RN/CRP/SLC6A3/MC4R/HTR1B/HTR7/LEPR/GSK3B/CYP3A4/GHRL/SREBF1/CNR1/MTR/SLC6A2/MTHFR/GCG	24
DOID:0014667	disease of metabolism	22/35	1111/8018	2.63007e-11	2.36706e-10	2.76849e-11	HTR1A/NPY/GNB3/RETN/LEP/SLC6A4/IL1RN/CRP/SLC6A3/MC4R/BHMT/AGRP/LEPR/GHRL/PYY/SREBF1/CNR1/MTR/SLC6A2/MTHFR/GCG/CFB	22
DOID:655	inherited metabolic disorder	14/35	331/8018	3.36293e-11	2.81045e-10	3.28708e-11	HTR1A/NPY/RETN/LEP/SLC6A4/CRP/SLC6A3/BHMT/AGRP/LEPR/GHRL/SREBF1/MTR/MTHFR	14
DOID:178	vascular disease	22/35	1131/8018	3.77184e-11	2.94203e-10	3.44097e-11	HTR1A/NPY/GNB3/RETN/LEP/SLC6A4/EPO/IL1RN/CRP/MC4R/HTR1B/HTR7/LEPR/CYP3A4/GHRL/SREBF1/CNR1/MTR/SLC6A2/MTHFR/ADRA2B/GCG	22
DOID:8689	anorexia nervosa	6/35	17/8018	5.27039e-11	3.85397e-10	4.50757e-11	HTR1D/RETN/LEP/SLC6A4/LEPR/SLC6A2	6
DOID:11612	polycystic ovary syndrome	11/35	166/8018	5.83715e-11	4.01733e-10	4.69864e-11	GNB3/RETN/LEP/IL1RN/CRP/MC4R/LEPR/GSK3B/GHRL/MTHFR/ADRA2B	11
DOID:1094	attention deficit hyperactivity disorder	7/35	33/8018	6.29202e-11	4.05431e-10	4.74188e-11	HTR1D/SLC6A4/IL1RN/SLC6A3/HTR1B/SLC6A2/MTHFR	7
DOID:3393	coronary artery disease	14/35	348/8018	6.58392e-11	4.05431e-10	4.74188e-11	NPY/GNB3/RETN/LEP/SLC6A4/EPO/IL1RN/CRP/CYP3A4/GHRL/MTR/MTHFR/ADRA2B/GCG	14
DOID:409	liver disease	17/35	621/8018	1.27091e-10	7.4348e-10	8.69568e-11	HTR1A/NPY/GNB3/RETN/LEP/EPO/IL1RN/CRP/AGRP/LEPR/GSK3B/CYP3A4/GHRL/SREBF1/CNR1/MTHFR/GCG	17
DOID:5419	schizophrenia	17/35	640/8018	2.04483e-10	1.13926e-09	1.33247e-10	HTR1A/NPY/GNB3/LEP/SLC6A4/IL1RN/CRP/SLC6A3/HTR1B/HTR7/LEPR/GSK3B/CYP3A4/SREBF1/CNR1/SLC6A2/MTHFR	17
DOID:2468	psychotic disorder	17/35	643/8018	2.20113e-10	1.1706e-09	1.36912e-10	HTR1A/NPY/GNB3/LEP/SLC6A4/IL1RN/CRP/SLC6A3/HTR1B/HTR7/LEPR/GSK3B/CYP3A4/SREBF1/CNR1/SLC6A2/MTHFR	17
DOID:3118	hepatobiliary disease	17/35	652/8018	2.73917e-10	1.3934e-09	1.62971e-10	HTR1A/NPY/GNB3/RETN/LEP/EPO/IL1RN/CRP/AGRP/LEPR/GSK3B/CYP3A4/GHRL/SREBF1/CNR1/MTHFR/GCG	17
DOID:6364	migraine	8/35	73/8018	6.16305e-10	3.00449e-09	3.51402e-10	HTR1A/LEP/SLC6A4/IL1RN/SLC6A3/CNR1/MTHFR/ADRA2B	8
DOID:1287	cardiovascular system disease	22/35	1333/8018	1.00313e-09	4.69463e-09	5.49079e-10	HTR1A/NPY/GNB3/RETN/LEP/SLC6A4/EPO/IL1RN/CRP/MC4R/HTR1B/HTR7/LEPR/CYP3A4/GHRL/SREBF1/CNR1/MTR/SLC6A2/MTHFR/ADRA2B/GCG	22
DOID:77	gastrointestinal system disease	19/35	938/8018	1.07377e-09	4.83198e-09	5.65144e-10	HTR1A/NPY/GNB3/RETN/LEP/SLC6A4/EPO/IL1RN/CRP/AGRP/LEPR/GSK3B/CYP3A4/GHRL/SREBF1/CNR1/MTR/MTHFR/GCG	19
DOID:1561	cognitive disorder	20/35	1072/8018	1.24918e-09	5.4131e-09	6.33111e-10	HTR1A/NPY/GNB3/GSK3A/LEP/SLC6A4/IL1RN/CRP/SLC6A3/HTR1B/HTR7/LEPR/GSK3B/CYP3A4/GHRL/SREBF1/CNR1/MTR/SLC6A2/MTHFR	20
DOID:0060037	developmental disorder of mental health	13/35	373/8018	2.25873e-09	9.43826e-09	1.10389e-09	HTR1D/RETN/LEP/SLC6A4/IL1RN/SLC6A3/MC4R/HTR1B/LEPR/GHRL/SLC6A2/MTHFR/GCG	13
DOID:225	syndrome	24/35	1731/8018	3.11427e-09	1.25645e-08	1.46953e-09	HTR1A/GNB3/RETN/LEP/SLC6A4/EPO/IL1RN/CRP/SLC6A3/MC4R/LEPR/GSK3B/CYP3A4/GHRL/HIP1/PYY/SREBF1/CNR1/MTR/SLC6A2/MTHFR/ADRA2B/GCG/CFB	24
DOID:936	brain disease	14/35	482/8018	4.8125e-09	1.87687e-08	2.19518e-09	HTR1A/GNB3/LEP/SLC6A4/EPO/IL1RN/CRP/SLC6A3/MC4R/GHRL/HIP1/CNR1/MTHFR/ADRA2B	14
DOID:114	heart disease	14/35	519/8018	1.24881e-08	4.71324e-08	5.51256e-09	NPY/GNB3/RETN/LEP/SLC6A4/EPO/IL1RN/CRP/LEPR/CYP3A4/GHRL/CNR1/MTR/MTHFR	14
DOID:2030	anxiety disorder	7/35	69/8018	1.42271e-08	5.2018e-08	6.08397e-09	HTR1A/NPY/SLC6A4/SLC6A3/GHRL/CNR1/SLC6A2	7
DOID:5844	myocardial infarction	11/35	279/8018	1.47636e-08	5.23437e-08	6.12207e-09	NPY/GNB3/RETN/SLC6A4/EPO/IL1RN/CRP/GHRL/MTHFR/ADRA2B/GCG	11
DOID:331	central nervous system disease	19/35	1204/8018	7.2312e-08	2.48838e-07	2.91039e-08	HTR1A/NPY/GNB3/GSK3A/LEP/SLC6A4/EPO/IL1RN/CRP/SLC6A3/MC4R/LEPR/GSK3B/GHRL/HIP1/CNR1/MTR/MTHFR/ADRA2B	19
DOID:0050013	carbohydrate metabolism disease	15/35	710/8018	8.40907e-08	2.73295e-07	3.19643e-08	HTR1A/NPY/RETN/LEP/IL1RN/CRP/MC4R/LEPR/GHRL/PYY/SREBF1/SLC6A2/MTHFR/GCG/CFB	15
DOID:4194	glucose metabolism disease	15/35	710/8018	8.40907e-08	2.73295e-07	3.19643e-08	HTR1A/NPY/RETN/LEP/IL1RN/CRP/MC4R/LEPR/GHRL/PYY/SREBF1/SLC6A2/MTHFR/GCG/CFB	15
DOID:1936	atherosclerosis	11/35	344/8018	1.27736e-07	4.03921e-07	4.72422e-08	NPY/GNB3/RETN/LEP/SLC6A4/IL1RN/CRP/LEPR/GHRL/CNR1/MTHFR	11
DOID:2348	arteriosclerotic cardiovascular disease	11/35	345/8018	1.31568e-07	4.05092e-07	4.73791e-08	NPY/GNB3/RETN/LEP/SLC6A4/IL1RN/CRP/LEPR/GHRL/CNR1/MTHFR	11
DOID:1289	neurodegenerative disease	16/35	857/8018	1.44337e-07	4.33011e-07	5.06446e-08	HTR1A/NPY/GNB3/GSK3A/LEP/SLC6A4/EPO/IL1RN/CRP/SLC6A3/LEPR/GSK3B/GHRL/CNR1/MTR/MTHFR	16
DOID:2349	arteriosclerosis	11/35	356/8018	1.81008e-07	5.29447e-07	6.19237e-08	NPY/GNB3/RETN/LEP/SLC6A4/IL1RN/CRP/LEPR/GHRL/CNR1/MTHFR	11
DOID:9351	diabetes mellitus	14/35	650/8018	2.14881e-07	6.13197e-07	7.17189e-08	HTR1A/NPY/RETN/LEP/IL1RN/CRP/MC4R/LEPR/GHRL/PYY/SREBF1/SLC6A2/MTHFR/GCG	14
DOID:1074	kidney failure	8/35	156/8018	2.58559e-07	7.03521e-07	8.22831e-08	RETN/LEP/EPO/IL1RN/CRP/GHRL/SREBF1/MTHFR	8
DOID:3312	bipolar disorder	8/35	156/8018	2.58559e-07	7.03521e-07	8.22831e-08	HTR1A/SLC6A4/CRP/SLC6A3/HTR1B/GSK3B/SLC6A2/MTHFR	8
DOID:5082	liver cirrhosis	9/35	220/8018	2.8414e-07	7.55555e-07	8.8369e-08	RETN/LEP/IL1RN/CRP/CYP3A4/GHRL/CNR1/MTHFR/GCG	9
DOID:1307	dementia	12/35	485/8018	4.86311e-07	1.26441e-06	1.47884e-07	HTR1A/NPY/GNB3/GSK3A/SLC6A4/CRP/SLC6A3/GSK3B/GHRL/SREBF1/MTR/MTHFR	12
DOID:0050117	disease by infectious agent	16/35	939/8018	5.14756e-07	1.30288e-06	1.52383e-07	HTR1A/GNB3/RETN/LEP/SLC6A4/EPO/IL1RN/CRP/SLC6A3/LEPR/GSK3B/CYP3A4/GHRL/SREBF1/CNR1/MTHFR	16
DOID:26	pancreas disease	8/35	171/8018	5.23378e-07	1.30288e-06	1.52383e-07	RETN/LEP/CRP/MC4R/GHRL/PYY/MTHFR/GCG	8
DOID:10825	essential hypertension	7/35	122/8018	7.50284e-07	1.82882e-06	2.13897e-07	GNB3/SLC6A4/IL1RN/CRP/MTR/MTHFR/ADRA2B	7
DOID:9778	irritable bowel syndrome	6/35	76/8018	7.74806e-07	1.85005e-06	2.1638e-07	GNB3/LEP/SLC6A4/GHRL/CNR1/GCG	6
DOID:2914	immune system disease	17/35	1127/8018	1.07433e-06	2.51392e-06	2.94026e-07	GNB3/RETN/LEP/SLC6A4/EPO/IL1RN/CRP/SLC6A3/LEPR/GSK3B/CYP3A4/GHRL/CNR1/MTR/MTHFR/GCG/CFB	17
DOID:3324	mood disorder	8/35	189/8018	1.12139e-06	2.57259e-06	3.00888e-07	HTR1A/SLC6A4/CRP/SLC6A3/HTR1B/GSK3B/SLC6A2/MTHFR	8
DOID:10652	Alzheimer's disease	11/35	430/8018	1.20214e-06	2.70481e-06	3.16352e-07	HTR1A/NPY/GNB3/GSK3A/SLC6A4/CRP/SLC6A3/GSK3B/GHRL/MTR/MTHFR	11
DOID:680	tauopathy	11/35	434/8018	1.31745e-06	2.90832e-06	3.40155e-07	HTR1A/NPY/GNB3/GSK3A/SLC6A4/CRP/SLC6A3/GSK3B/GHRL/MTR/MTHFR	11
DOID:1826	epilepsy syndrome	8/35	201/8018	1.78534e-06	3.7979e-06	4.44198e-07	HTR1A/GNB3/SLC6A4/IL1RN/MC4R/GHRL/HIP1/MTHFR	8
DOID:229	female reproductive system disease	8/35	201/8018	1.78534e-06	3.7979e-06	4.44198e-07	NPY/LEP/IL1RN/BHMT/LEPR/GHRL/PYY/MTHFR	8
DOID:9352	type 2 diabetes mellitus	8/35	215/8018	2.95927e-06	6.18277e-06	7.23131e-07	HTR1A/NPY/RETN/LEP/IL1RN/LEPR/SLC6A2/MTHFR	8
DOID:6000	congestive heart failure	8/35	229/8018	4.73555e-06	9.72033e-06	1.13688e-06	NPY/GNB3/RETN/LEP/SLC6A4/CRP/LEPR/GHRL	8
DOID:0080001	bone disease	14/35	882/8018	8.63359e-06	1.7416e-05	2.03696e-06	GNB3/RETN/LEP/SLC6A4/IL1RN/CRP/SLC6A3/HTR1B/LEPR/CYP3A4/GHRL/SREBF1/CNR1/MTHFR	14
DOID:1247	blood coagulation disease	7/35	177/8018	9.05074e-06	1.79481e-05	2.09919e-06	GNB3/LEP/EPO/IL1RN/CRP/LEPR/MTHFR	7
DOID:15	reproductive system disease	10/35	433/8018	1.03012e-05	2.00873e-05	2.34939e-06	NPY/RETN/LEP/IL1RN/MC4R/BHMT/LEPR/GHRL/PYY/MTHFR	10
DOID:14330	Parkinson's disease	7/35	187/8018	1.29761e-05	2.48886e-05	2.91095e-06	HTR1A/SLC6A4/CRP/SLC6A3/CNR1/MTR/MTHFR	7
DOID:863	nervous system disease	20/35	1878/8018	1.77501e-05	3.34961e-05	3.91768e-06	HTR1A/NPY/GNB3/GSK3A/LEP/SLC6A4/EPO/IL1RN/CRP/SLC6A3/MC4R/LEPR/GSK3B/GHRL/HIP1/CNR1/MTR/MTHFR/ADRA2B/CFB	20
DOID:10591	pre-eclampsia	8/35	278/8018	1.96608e-05	3.6513e-05	4.27052e-06	GNB3/RETN/LEP/CRP/LEPR/CNR1/SLC6A2/MTHFR	8
DOID:4195	hyperglycemia	6/35	139/8018	2.6145e-05	4.77964e-05	5.59022e-06	RETN/LEP/CRP/MTHFR/GCG/CFB	6
DOID:7	disease of anatomical entity	30/35	4165/8018	2.82492e-05	5.08486e-05	5.9472e-06	HTR1A/NPY/GNB3/GSK3A/RETN/LEP/SLC6A4/EPO/IL1RN/CRP/SLC6A3/MC4R/BHMT/AGRP/HTR1B/HTR7/LEPR/GSK3B/CYP3A4/GHRL/HIP1/PYY/SREBF1/CNR1/MTR/SLC6A2/MTHFR/ADRA2B/GCG/CFB	30
DOID:28	endocrine system disease	9/35	393/8018	3.37246e-05	5.97844e-05	6.99233e-06	RETN/LEP/IL1RN/CRP/MC4R/GHRL/PYY/MTHFR/GCG	9
DOID:934	viral infectious disease	12/35	730/8018	3.45208e-05	6.02827e-05	7.0506e-06	HTR1A/RETN/LEP/SLC6A4/IL1RN/SLC6A3/LEPR/GSK3B/CYP3A4/SREBF1/CNR1/MTHFR	12
DOID:2213	hemorrhagic disease	6/35	152/8018	4.33343e-05	7.45605e-05	8.72053e-06	GNB3/LEP/EPO/IL1RN/CRP/LEPR	6
DOID:17	musculoskeletal system disease	15/35	1175/8018	5.08973e-05	8.6304e-05	1.0094e-05	GNB3/RETN/LEP/SLC6A4/IL1RN/CRP/SLC6A3/HTR1B/LEPR/CYP3A4/GHRL/SREBF1/CNR1/MTR/MTHFR	15
DOID:5295	intestinal disease	6/35	157/8018	5.19731e-05	8.68694e-05	1.01602e-05	SLC6A4/IL1RN/LEPR/MTR/MTHFR/GCG	6
DOID:0060056	hypersensitivity reaction disease	11/35	694/8018	0.000113703	0.00018737	2.19146e-05	RETN/LEP/IL1RN/CRP/SLC6A3/GSK3B/GHRL/CNR1/MTR/MTHFR/GCG	11
DOID:74	hematopoietic system disease	9/35	472/8018	0.000140206	0.000227835	2.66473e-05	GNB3/LEP/EPO/IL1RN/CRP/LEPR/CYP3A4/MTHFR/CFB	9
DOID:557	kidney disease	9/35	473/8018	0.000142492	0.000228378	2.67109e-05	RETN/LEP/EPO/IL1RN/CRP/LEPR/GHRL/SREBF1/MTHFR	9
DOID:18	urinary system disease	9/35	478/8018	0.0001544	0.000244118	2.85518e-05	RETN/LEP/EPO/IL1RN/CRP/LEPR/GHRL/SREBF1/MTHFR	9
DOID:326	ischemia	6/35	204/8018	0.000220832	0.000344497	4.02921e-05	RETN/EPO/IL1RN/CRP/MTHFR/ADRA2B	6
DOID:2320	obstructive lung disease	7/35	308/8018	0.000306499	0.000471848	5.51869e-05	LEP/SLC6A4/EPO/IL1RN/CRP/LEPR/MTHFR	7
DOID:3083	chronic obstructive pulmonary disease	6/35	220/8018	0.000332213	0.000504791	5.90399e-05	LEP/SLC6A4/EPO/IL1RN/CRP/LEPR	6
DOID:2237	hepatitis	8/35	431/8018	0.000425119	0.000629707	7.36499e-05	HTR1A/GNB3/LEP/IL1RN/GSK3B/SREBF1/CNR1/MTHFR	8
DOID:7148	rheumatoid arthritis	9/35	547/8018	0.000425187	0.000629707	7.36499e-05	GNB3/RETN/LEP/IL1RN/CRP/LEPR/GHRL/CNR1/MTHFR	9
DOID:1883	hepatitis C	6/35	233/8018	0.000451861	0.000660846	7.7292e-05	HTR1A/LEP/IL1RN/SREBF1/CNR1/MTHFR	6
DOID:3093	nervous system cancer	8/35	564/8018	0.00245719	0.00349914	0.000409256	NPY/LEP/EPO/SLC6A3/GSK3B/MTR/SLC6A2/MTHFR	8
DOID:0070004	myeloma	6/35	323/8018	0.00246222	0.00349914	0.000409256	GSK3A/EPO/IL1RN/GSK3B/CYP3A4/MTHFR	6
DOID:848	arthritis	9/35	700/8018	0.00248229	0.00349914	0.000409256	GNB3/RETN/LEP/IL1RN/CRP/LEPR/GHRL/CNR1/MTHFR	9
DOID:1579	respiratory system disease	8/35	568/8018	0.00256883	0.00357801	0.00041848	RETN/LEP/SLC6A4/EPO/IL1RN/CRP/LEPR/MTHFR	8
DOID:4960	bone marrow cancer	6/35	328/8018	0.00265976	0.00366108	0.000428197	GSK3A/EPO/IL1RN/GSK3B/CYP3A4/MTHFR	6
DOID:0060072	benign neoplasm	8/35	575/8018	0.00277383	0.0037737	0.000441369	LEP/CRP/LEPR/GHRL/CNR1/MTR/SLC6A2/MTHFR	8
DOID:417	hypersensitivity reaction type II disease	8/35	586/8018	0.00312194	0.00419847	0.00049105	RETN/LEP/IL1RN/CRP/GHRL/CNR1/MTR/MTHFR	8
DOID:657	adenoma	6/35	340/8018	0.00318276	0.00423163	0.000494927	LEP/CRP/LEPR/GHRL/MTR/MTHFR	6
DOID:3342	bone inflammation disease	9/35	739/8018	0.00359419	0.00472495	0.000552626	GNB3/RETN/LEP/IL1RN/CRP/LEPR/GHRL/CNR1/MTHFR	9
DOID:37	skin disease	6/35	350/8018	0.00367486	0.00477732	0.000558751	HTR1A/NPY/RETN/LEP/SLC6A4/IL1RN	6
DOID:0060084	cell type benign neoplasm	7/35	473/8018	0.00377517	0.00485379	0.000567695	LEP/CRP/LEPR/GHRL/MTR/SLC6A2/MTHFR	7
DOID:3996	urinary system cancer	7/35	498/8018	0.00501641	0.00637957	0.000746148	LEP/EPO/LEPR/GHRL/MTR/CITED1/MTHFR	7
DOID:2621	autonomic nervous system neoplasm	6/35	375/8018	0.00515386	0.00641491	0.000750282	NPY/LEP/EPO/SLC6A3/GSK3B/SLC6A2	6
DOID:769	neuroblastoma	6/35	375/8018	0.00515386	0.00641491	0.000750282	NPY/LEP/EPO/SLC6A3/GSK3B/SLC6A2	6
DOID:850	lung disease	7/35	503/8018	0.00529815	0.00652508	0.000763168	LEP/SLC6A4/EPO/IL1RN/CRP/LEPR/MTHFR	7
DOID:0050161	lower respiratory tract disease	7/35	510/8018	0.00571262	0.00696225	0.000814298	LEP/SLC6A4/EPO/IL1RN/CRP/LEPR/MTHFR	7
DOID:16	integumentary system disease	6/35	394/8018	0.00654349	0.00789266	0.000923118	HTR1A/NPY/RETN/LEP/SLC6A4/IL1RN	6
DOID:1192	peripheral nervous system neoplasm	6/35	408/8018	0.00773094	0.0092298	0.00107951	NPY/LEP/EPO/SLC6A3/GSK3B/SLC6A2	6
DOID:5679	retinal disease	6/35	455/8018	0.0128748	0.0152156	0.0017796	EPO/IL1RN/CRP/MTR/MTHFR/CFB	6
DOID:2994	germ cell cancer	6/35	539/8018	0.0274479	0.032114	0.00375602	LEP/MC4R/GSK3B/MTR/SLC6A2/MTHFR	6
DOID:684	hepatocellular carcinoma	8/35	906/8018	0.0379052	0.0434795	0.00508532	LEP/CRP/LEPR/GSK3B/CYP3A4/SREBF1/CNR1/MTHFR	8
DOID:686	liver carcinoma	8/35	906/8018	0.0379052	0.0434795	0.00508532	LEP/CRP/LEPR/GSK3B/CYP3A4/SREBF1/CNR1/MTHFR	8
DOID:3571	liver cancer	8/35	916/8018	0.0401078	0.0455593	0.00532858	LEP/CRP/LEPR/GSK3B/CYP3A4/SREBF1/CNR1/MTHFR	8

## Sheet: DOLite
ID	Description	GeneRatio	BgRatio	pvalue	p.adjust	qvalue	geneID	Count
DOLite:53	Anorexia nervosa	8/23	24/4051	1.91461e-13	1.34023e-12	0	HTR1D/RETN/LEP/SLC6A4/AGRP/LEPR/SLC6A2/GCG	8
DOLite:392	Obesity	12/23	170/4051	1.83858e-11	6.43503e-11	0	RETN/LEP/SLC6A4/IL1RN/CRP/SLC6A3/MC4R/AGRP/LEPR/MTR/MTHFR/ADRA2B	12
DOLite:436	Polycystic ovary syndrome	6/23	57/4051	4.97983e-07	1.16196e-06	0	RETN/IL1RN/CRP/MC4R/MTHFR/ADRA2B	6
DOLite:264	Hypertension	8/23	161/4051	1.5428e-06	2.69991e-06	0	HTR1A/RETN/IL1RN/HTR1B/HTR7/LEPR/SLC6A2/ADRA2B	8
DOLite:160	Drug abuse	6/23	114/4051	2.97263e-05	4.16168e-05	0	SLC6A4/EPO/IL1RN/SLC6A3/HTR1B/SLC6A2	6
DOLite:156	Diabetes mellitus	9/23	362/4051	8.66097e-05	0.000101045	0	HTR1A/RETN/EPO/CRP/AGRP/LEPR/SLC6A2/MTHFR/ADRA2B	9
DOLite:128	Colon cancer	6/23	285/4051	0.00417686	0.00417686	0	LEP/SLC6A4/IL1RN/CRP/LEPR/HIP1	6
